# Supplementary material for: Fine-tuned deep transfer learning: an effective strategy for the accurate chronic kidney disease classification
Source: PeerJ Comput Sci. 2025 Apr 8;11:e2800. doi: 10.7717/peerj-cs.2800 (PMC12190387; doi:10.7717/peerj-cs.2800)
Supplement: Supplemental Information 1 [file peerj-cs-11-2800-s001.zip]

Archive with 15 entries (12 files):
- Code files python/
- Code files python/Nadam/
- Code files python/Nadam/ConvNeXtSmall.py
- Code files python/Nadam/ConvNeXtTiny.py
- Code files python/Nadam/EfficientNetV2B0.py
- Code files python/Nadam/EfficientNetV2B1.py
- Code files python/Nadam/EfficientNetV2B3.py
- Code files python/Nadam/EfficientNetV2M.py
- Code files python/RMSprop/
- Code files python/RMSprop/ConvNeXtSmall.py
- Code files python/RMSprop/ConvNeXtTiny.py
- Code files python/RMSprop/EfficientNetV2B0.py
- Code files python/RMSprop/EfficientNetV2B1.py
- Code files python/RMSprop/EfficientNetV2B3.py
- Code files python/RMSprop/EfficientNetV2M.py
