# Supplementary material for: Fine-tuned deep transfer learning: an effective strategy for the accurate chronic kidney disease classification
Source: PeerJ Comput Sci. 2025 Apr 8;11:e2800. doi: 10.7717/peerj-cs.2800 (PMC12190387; doi:10.7717/peerj-cs.2800)
Supplement: Supplemental Information 1 [file peerj-cs-11-2800-s001.zip › Code files python/Nadam/ConvNeXtSmall.py]

#!/usr/bin/env python
# coding: utf-8

# In[1]:


get_ipython().system('pip install -q kaggle')


# In[2]:


from google.colab import files
files.upload()


# In[3]:


# create a kaggle folder
get_ipython().system(' mkdir ~/.kaggle')


# In[4]:


get_ipython().system(' cp kaggle.json ~/.kaggle')


# In[5]:


get_ipython().system(' chmod 600 ~/.kaggle/kaggle.json')


# In[6]:


get_ipython().system(' kaggle datasets download -d nazmul0087/ct-kidney-dataset-normal-cyst-tumor-and-stone')


# In[7]:


get_ipython().system('unzip ct-kidney-dataset-normal-cyst-tumor-and-stone.zip')


# In[8]:


import pandas as pd
import numpy as np
import os
os.environ['TF_CPP_MIN_LOG_LEVEL'] = '2'
import time
import matplotlib.pyplot as plt
import cv2
import seaborn as sns
sns.set_style('darkgrid')
import shutil
from sklearn.metrics import confusion_matrix, classification_report
from sklearn.model_selection import train_test_split
import tensorflow as tf
from tensorflow import keras
from tensorflow.keras.preprocessing.image import ImageDataGenerator
from tensorflow.keras.layers import Dense, Activation,Dropout,Conv2D, MaxPooling2D,BatchNormalization
from tensorflow.keras.optimizers import Adam, Adamax
from tensorflow.keras.metrics import categorical_crossentropy
from tensorflow.keras import regularizers
from tensorflow.keras.models import Model
from tensorflow.keras import backend as K
import time
from tqdm import tqdm
from sklearn.metrics import f1_score
from IPython.display import YouTubeVideo
import sys
if not sys.warnoptions:
    import warnings
    warnings.simplefilter("ignore")
pd.set_option('display.max_columns', None)  # or 1000
pd.set_option('display.max_rows', None)  # or 1000
pd.set_option('display.max_colwidth', None)  # or 199
print ('Modules loaded')


# In[9]:


def print_in_color(txt_msg,fore_tupple=(0,255,255),back_tupple=(100,100,100)):
    #prints the text_msg in the foreground color specified by fore_tupple with the background specified by back_tupple
    #text_msg is the text, fore_tupple is foregroud color tupple (r,g,b), back_tupple is background tupple (r,g,b)
    # default parameter print in cyan foreground and gray background
    rf,gf,bf=fore_tupple
    rb,gb,bb=back_tupple
    msg='{0}' + txt_msg
    mat='\33[38;2;' + str(rf) +';' + str(gf) + ';' + str(bf) + ';48;2;' + str(rb) + ';' +str(gb) + ';' + str(bb) +'m'
    print(msg .format(mat), flush=True)
    print('\33[0m', flush=True) # returns default print color to back to black
    return

# example default print
msg='test of default colors'
print_in_color(msg)


# In[10]:


def make_dataframes(sdir):
    filepaths=[]
    labels=[]
    classlist=sorted(os.listdir(sdir) )
    for klass in classlist:
        classpath=os.path.join(sdir, klass)
        if os.path.isdir(classpath):
            flist=sorted(os.listdir(classpath))
            desc=f'{klass:25s}'
            for f in tqdm(flist, ncols=130,desc=desc, unit='files', colour='blue'):
                fpath=os.path.join(classpath,f)
                filepaths.append(fpath)
                labels.append(klass)
    Fseries=pd.Series(filepaths, name='filepaths')
    Lseries=pd.Series(labels, name='labels')
    df=pd.concat([Fseries, Lseries], axis=1)
    train_df, dummy_df=train_test_split(df, train_size=.7, shuffle=True, random_state=123, stratify=df['labels'])
    valid_df, test_df=train_test_split(dummy_df, train_size=.5, shuffle=True, random_state=123, stratify=dummy_df['labels'])
    classes=sorted(train_df['labels'].unique())
    class_count=len(classes)
    sample_df=train_df.sample(n=50, replace=False)
    # calculate the average image height and with
    ht=0
    wt=0
    count=0
    for i in range(len(sample_df)):
        fpath=sample_df['filepaths'].iloc[i]
        try:
            img=cv2.imread(fpath)
            h=img.shape[0]
            w=img.shape[1]
            wt +=w
            ht +=h
            count +=1
        except:
            pass
    have=int(ht/count)
    wave=int(wt/count)
    aspect_ratio=have/wave
    print('number of classes in processed dataset= ', class_count)
    counts=list(train_df['labels'].value_counts())
    print(counts[0], type(counts[0]))
    print('the maximum files in any class in train_df is ', max(counts), '  the minimum files in any class in train_df is ', min(counts))
    print('train_df length: ', len(train_df), '  test_df length: ', len(test_df), '  valid_df length: ', len(valid_df))
    print('average image height= ', have, '  average image width= ', wave, ' aspect ratio h/w= ', aspect_ratio)
    return train_df, test_df, valid_df, classes, class_count

sdir=r'/content/CT-KIDNEY-DATASET-Normal-Cyst-Tumor-Stone/CT-KIDNEY-DATASET-Normal-Cyst-Tumor-Stone'
train_df, test_df, valid_df, classes, class_count=make_dataframes(sdir)


# In[11]:


def trim(df, max_samples, min_samples, column):
    df=df.copy()
    classes=df[column].unique()
    class_count=len(classes)
    length=len(df)
    print ('dataframe initially is of length ',length, ' with ', class_count, ' classes')
    groups=df.groupby(column)
    trimmed_df = pd.DataFrame(columns = df.columns)
    groups=df.groupby(column)
    for label in df[column].unique():
        group=groups.get_group(label)
        count=len(group)
        if count > max_samples:
            sampled_group=group.sample(n=max_samples, random_state=123,axis=0)
            trimmed_df=pd.concat([trimmed_df, sampled_group], axis=0)
        else:
            if count>=min_samples:
                sampled_group=group
                trimmed_df=pd.concat([trimmed_df, sampled_group], axis=0)
    print('after trimming, the maximum samples in any class is now ',max_samples, ' and the minimum samples in any class is ', min_samples)
    classes=trimmed_df[column].unique()# return this in case some classes have less than min_samples
    class_count=len(classes) # return this in case some classes have less than min_samples
    length=len(trimmed_df)
    print ('the trimmed dataframe now is of length ',length, ' with ', class_count, ' classes')
    return trimmed_df, classes, class_count

max_samples=500
min_samples=500
column='labels'
train_df, classes, class_count=trim(train_df, max_samples, min_samples, column)


# In[12]:


def balance(df, n, working_dir, img_size):
    df=df.copy()
    print('Initial length of dataframe is ', len(df))
    aug_dir=os.path.join(working_dir, 'aug')# directory to store augmented images
    if os.path.isdir(aug_dir):# start with an empty directory
        shutil.rmtree(aug_dir)
    os.mkdir(aug_dir)
    for label in df['labels'].unique():
        dir_path=os.path.join(aug_dir,label)
        os.mkdir(dir_path) # make class directories within aug directory
    # create and store the augmented images
    total=0
    gen=ImageDataGenerator(horizontal_flip=True,  rotation_range=20, width_shift_range=.2,
                                  height_shift_range=.2, zoom_range=.2)
    groups=df.groupby('labels') # group by class
    for label in df['labels'].unique():  # for every class
        group=groups.get_group(label)  # a dataframe holding only rows with the specified label
        sample_count=len(group)   # determine how many samples there are in this class
        if sample_count< n: # if the class has less than target number of images
            aug_img_count=0
            delta=n - sample_count  # number of augmented images to create
            target_dir=os.path.join(aug_dir, label)  # define where to write the images
            msg='{0:40s} for class {1:^30s} creating {2:^5s} augmented images'.format(' ', label, str(delta))
            print(msg, '\r', end='') # prints over on the same line
            aug_gen=gen.flow_from_dataframe( group,  x_col='filepaths', y_col=None, target_size=img_size,
                                            class_mode=None, batch_size=1, shuffle=False,
                                            save_to_dir=target_dir, save_prefix='aug-', color_mode='rgb',
                                            save_format='jpg')
            while aug_img_count<delta:
                images=next(aug_gen)
                aug_img_count += len(images)
            total +=aug_img_count
    print('Total Augmented images created= ', total)
    # create aug_df and merge with train_df to create composite training set ndf
    aug_fpaths=[]
    aug_labels=[]
    classlist=os.listdir(aug_dir)
    for klass in classlist:
        classpath=os.path.join(aug_dir, klass)
        flist=os.listdir(classpath)
        for f in flist:
            fpath=os.path.join(classpath,f)
            aug_fpaths.append(fpath)
            aug_labels.append(klass)
    Fseries=pd.Series(aug_fpaths, name='filepaths')
    Lseries=pd.Series(aug_labels, name='labels')
    aug_df=pd.concat([Fseries, Lseries], axis=1)
    df=pd.concat([df,aug_df], axis=0).reset_index(drop=True)
    print('Length of augmented dataframe is now ', len(df))
    return df


# In[13]:


def make_gens(batch_size, train_df, test_df, valid_df, img_size):
    trgen=ImageDataGenerator()
    t_and_v_gen=ImageDataGenerator()
    msg='{0:70s} for train generator'.format(' ')
    print(msg, '\r', end='') # prints over on the same line
    train_gen=trgen.flow_from_dataframe(train_df, x_col='filepaths', y_col='labels', target_size=img_size,
                                       class_mode='categorical', color_mode='rgb', shuffle=True, batch_size=batch_size)
    msg='{0:70s} for valid generator'.format(' ')
    print(msg, '\r', end='') # prints over on the same line
    valid_gen=t_and_v_gen.flow_from_dataframe(valid_df, x_col='filepaths', y_col='labels', target_size=img_size,
                                       class_mode='categorical', color_mode='rgb', shuffle=False, batch_size=batch_size)
    # for the test_gen we want to calculate the batch size and test steps such that batch_size X test_steps= number of samples in test set
    # this insures that we go through all the sample in the test set exactly once.
    length=len(test_df)
    test_batch_size=sorted([int(length/n) for n in range(1,length+1) if length % n ==0 and length/n<=80],reverse=True)[0]
    test_steps=int(length/test_batch_size)
    msg='{0:70s} for test generator'.format(' ')
    print(msg, '\r', end='') # prints over on the same line
    test_gen=t_and_v_gen.flow_from_dataframe(test_df, x_col='filepaths', y_col='labels', target_size=img_size,
                                       class_mode='categorical', color_mode='rgb', shuffle=False, batch_size=test_batch_size)
    # from the generator we can get information we will need later
    classes=list(train_gen.class_indices.keys())
    class_indices=list(train_gen.class_indices.values())
    class_count=len(classes)
    labels=test_gen.labels
    print ( 'test batch size: ' ,test_batch_size, '  test steps: ', test_steps, ' number of classes : ', class_count)
    return train_gen, test_gen, valid_gen, test_steps


batch_size=30
img_size=(224,250) # reduce image size to reduce training time at expense of model accuracy
train_gen, test_gen, valid_gen, test_steps =make_gens(batch_size, train_df, test_df, valid_df, img_size)


# In[14]:


def show_image_samples(gen ):
    t_dict=gen.class_indices
    classes=list(t_dict.keys())
    images,labels=next(gen) # get a sample batch from the generator
    plt.figure(figsize=(25, 25))
    length=len(labels)
    if length<25:   #show maximum of 25 images
        r=length
    else:
        r=25
    for i in range(r):
        plt.subplot(5, 5, i + 1)
        image=images[i] /255
        plt.imshow(image)
        index=np.argmax(labels[i])
        class_name=classes[index]
        plt.title(class_name, color='blue', fontsize=18)
        plt.axis('off')
    plt.show()

show_image_samples(train_gen )


# In[15]:


def F1_score(y_true, y_pred): #taken from old keras source code
    true_positives = K.sum(K.round(K.clip(y_true * y_pred, 0, 1)))
    possible_positives = K.sum(K.round(K.clip(y_true, 0, 1)))
    predicted_positives = K.sum(K.round(K.clip(y_pred, 0, 1)))
    precision = true_positives / (predicted_positives + K.epsilon())
    recall = true_positives / (possible_positives + K.epsilon())
    f1_val = 2*(precision*recall)/(precision+recall+K.epsilon())
    return f1_val


# In[22]:


from tensorflow.keras.applications import ConvNeXtSmall
from tensorflow.keras.optimizers import Nadam
def make_model(img_size, lr):
    img_shape=(img_size[0], img_size[1], 3)
    base_model=ConvNeXtSmall(include_top=False, weights="imagenet",input_shape=img_shape, pooling='max')
    msg='Created ConvNeXtSmall model'

    base_model.trainable=True
    x=base_model.output
    x=BatchNormalization(axis=-1, momentum=0.99, epsilon=0.001 )(x)
    x = Dense(256, kernel_regularizer = regularizers.l2(l = 0.016),activity_regularizer=regularizers.l1(0.006),
                    bias_regularizer=regularizers.l1(0.006) ,activation='relu')(x)
    x=Dropout(rate=.4, seed=123)(x)
    output=Dense(class_count, activation='softmax')(x)
    model=Model(inputs=base_model.input, outputs=output)
    model.compile(Nadam(learning_rate=lr), loss='categorical_crossentropy', metrics=['accuracy', F1_score])
    msg=msg + f' with initial learning rate set to {lr}'
    print_in_color(msg)
    return model

lr=.001
model=make_model(img_size, lr) # using B3 model by default


# In[23]:


class LR_ASK(keras.callbacks.Callback):
    def __init__ (self, model, epochs,  ask_epoch, dwell=True, factor=.4): # initialization of the callback
        super(LR_ASK, self).__init__()
        self.model=model
        self.ask_epoch=ask_epoch
        self.epochs=epochs
        self.ask=True # if True query the user on a specified epoch
        self.lowest_vloss=np.inf
        self.lowest_aloss=np.inf
        self.best_weights=self.model.get_weights() # set best weights to model's initial weights
        self.best_epoch=1
        self.plist=[]
        self.alist=[]
        self.dwell= dwell
        self.factor=factor

    def get_list(self): # define a function to return the list of % validation change
        return self.plist, self.alist
    def on_train_begin(self, logs=None): # this runs on the beginning of training
        if self.ask_epoch == 0:
            print('you set ask_epoch = 0, ask_epoch will be set to 1', flush=True)
            self.ask_epoch=1
        if self.ask_epoch >= self.epochs: # you are running for epochs but ask_epoch>epochs
            print('ask_epoch >= epochs, will train for ', epochs, ' epochs', flush=True)
            self.ask=False # do not query the user
        if self.epochs == 1:
            self.ask=False # running only for 1 epoch so do not query user
        else:
            msg =f'Training will proceed until epoch {ask_epoch} then you will be asked to'
            print_in_color(msg )
            msg='enter H to halt training or enter an integer for how many more epochs to run then be asked again'
            print_in_color(msg)
            if self.dwell:
                msg='learning rate will be automatically adjusted during training'
                print_in_color(msg, (0,255,0))
        self.start_time= time.time() # set the time at which training started

    def on_train_end(self, logs=None):   # runs at the end of training
        msg=f'loading model with weights from epoch {self.best_epoch}'
        print_in_color(msg, (0,255,255))
        self.model.set_weights(self.best_weights) # set the weights of the model to the best weights
        tr_duration=time.time() - self.start_time   # determine how long the training cycle lasted
        hours = tr_duration // 3600
        minutes = (tr_duration - (hours * 3600)) // 60
        seconds = tr_duration - ((hours * 3600) + (minutes * 60))
        msg = f'training elapsed time was {str(hours)} hours, {minutes:4.1f} minutes, {seconds:4.2f} seconds)'
        print_in_color (msg) # print out training duration time

    def on_epoch_end(self, epoch, logs=None):  # method runs on the end of each epoch
        vloss=logs.get('val_loss')  # get the validation loss for this epoch
        aloss=logs.get('loss')
        if epoch >0:
            deltav = self.lowest_vloss- vloss
            pimprov=(deltav/self.lowest_vloss) * 100
            self.plist.append(pimprov)
            deltaa=self.lowest_aloss-aloss
            aimprov=(deltaa/self.lowest_aloss) * 100
            self.alist.append(aimprov)
        else:
            pimprov=0.0
            aimprov=0.0
        if vloss< self.lowest_vloss:
            self.lowest_vloss=vloss
            self.best_weights=self.model.get_weights() # set best weights to model's initial weights
            self.best_epoch=epoch + 1
            msg=f'\n validation loss of {vloss:7.4f} is {pimprov:7.4f} % below lowest loss, saving weights from epoch {str(epoch + 1):3s} as best weights'
            print_in_color(msg, (0,255,0)) # green foreground
        else: # validation loss increased
            pimprov=abs(pimprov)
            msg=f'\n validation loss of {vloss:7.4f} is {pimprov:7.4f} % above lowest loss of {self.lowest_vloss:7.4f} keeping weights from epoch {str(self.best_epoch)} as best weights'
            print_in_color(msg, (255,255,0)) # yellow foreground
            if self.dwell: # if dwell is True when the validation loss increases the learning rate is automatically reduced and model weights are set to best weights
                lr=float(tf.keras.backend.get_value(self.model.optimizer.lr)) # get the current learning rate
                new_lr=lr * self.factor
                msg=f'learning rate was automatically adjusted from {lr:8.6f} to {new_lr:8.6f}, model weights set to best weights'
                print_in_color(msg) # cyan foreground
                tf.keras.backend.set_value(self.model.optimizer.lr, new_lr) # set the learning rate in the optimizer
                self.model.set_weights(self.best_weights) # set the weights of the model to the best weights

        if aloss< self.lowest_aloss:
            self.lowest_aloss=aloss
        if self.ask: # are the conditions right to query the user?
            if epoch + 1 ==self.ask_epoch: # is this epoch the one for quering the user?
                msg='press enter to continue or enter a comment  below '
                print_in_color(msg)
                comment=input(' ')
                if comment !='':
                    print_in_color(comment, (155,245,66))
                msg='\n Enter H to end training or  an integer for the number of additional epochs to run then ask again'
                print_in_color(msg) # cyan foreground
                ans=input()

                if ans == 'H' or ans =='h' or ans == '0': # quit training for these conditions
                    msg=f'you entered {ans},  Training halted on epoch {epoch+1} due to user input\n'
                    print_in_color(msg)
                    self.model.stop_training = True # halt training
                else: # user wants to continue training
                    self.ask_epoch += int(ans)
                    if self.ask_epoch > self.epochs:
                        print('\nYou specified maximum epochs of as ', self.epochs, ' cannot train for ', self.ask_epoch, flush =True)
                    else:
                        msg=f'you entered {ans} Training will continue to epoch {self.ask_epoch}'
                        print_in_color(msg) # cyan foreground
                        if self.dwell==False:
                            lr=float(tf.keras.backend.get_value(self.model.optimizer.lr)) # get the current learning rate
                            msg=f'current LR is  {lr:8.6f}  hit enter to keep  this LR or enter a new LR'
                            print_in_color(msg) # cyan foreground
                            ans=input(' ')
                            if ans =='':
                                msg=f'keeping current LR of {lr:7.5f}'
                                print_in_color(msg) # cyan foreground
                            else:
                                new_lr=float(ans)
                                tf.keras.backend.set_value(self.model.optimizer.lr, new_lr) # set the learning rate in the optimizer
                                msg=f' changing LR to {ans}'
                                print_in_color(msg) # cyan foreground


# In[24]:


epochs=15
ask_epoch=5
ask=LR_ASK(model, epochs,  ask_epoch)
callbacks=[ask]


# In[25]:


history=model.fit(x=train_gen,  epochs=epochs, verbose=1, callbacks=callbacks,  validation_data=valid_gen,
                 shuffle=False,  initial_epoch=0)


# In[26]:


import plotly.graph_objs as go

# Your plotting code here
plt.clf()
fig = go.Figure()
fig.add_trace(go.Scatter(
                    y=history.history['accuracy'],
                    name='Train'))
fig.add_trace(go.Scatter(
                    y=history.history['val_accuracy'],
                    name='Valid'))
fig.update_layout(height=500,
                  width=700,
                  title='Accuracy',
                  xaxis_title='Epoch',
                  yaxis_title='Accuracy')
fig.show()


# In[27]:


plt.clf()
fig = go.Figure()
fig.add_trace(go.Scatter(
                    y=history.history['loss'],
                    name='Train'))
fig.add_trace(go.Scatter(
                    y=history.history['val_loss'],
                    name='Valid'))
fig.update_layout(height=500,
                  width=700,
                  title='Accuracy',
                  xaxis_title='Epoch',
                  yaxis_title='Loss')
fig.show()


# In[28]:


def tr_plot(tr_data, start_epoch):
    #Plot the training and validation data
    tacc=tr_data.history['accuracy']
    tloss=tr_data.history['loss']
    vacc=tr_data.history['val_accuracy']
    vloss=tr_data.history['val_loss']
    tf1=tr_data.history['F1_score']
    vf1=tr_data.history['val_F1_score']
    Epoch_count=len(tacc)+ start_epoch
    Epochs=[]
    for i in range (start_epoch ,Epoch_count):
        Epochs.append(i+1)
    index_loss=np.argmin(vloss)#  this is the epoch with the lowest validation loss
    val_lowest=vloss[index_loss]
    index_acc=np.argmax(vacc)
    acc_highest=vacc[index_acc]
    plt.style.use('fivethirtyeight')
    sc_label='best epoch= '+ str(index_loss+1 +start_epoch)
    vc_label='best epoch= '+ str(index_acc + 1+ start_epoch)
    fig,axes=plt.subplots(nrows=1, ncols=3, figsize=(25,10))
    axes[0].plot(Epochs,tloss, 'r', label='Training loss')
    axes[0].plot(Epochs,vloss,'g',label='Validation loss' )
    axes[0].scatter(index_loss+1 +start_epoch,val_lowest, s=150, c= 'blue', label=sc_label)
    axes[0].scatter(Epochs, tloss, s=100, c='red')
    axes[0].set_title('Training and Validation Loss')
    axes[0].set_xlabel('Epochs', fontsize=18)
    axes[0].set_ylabel('Loss', fontsize=18)
    axes[0].legend()
    axes[1].plot (Epochs,tacc,'r',label= 'Training Accuracy')
    axes[1].scatter(Epochs, tacc, s=100, c='red')
    axes[1].plot (Epochs,vacc,'g',label= 'Validation Accuracy')
    axes[1].scatter(index_acc+1 +start_epoch,acc_highest, s=150, c= 'blue', label=vc_label)
    axes[1].set_title('Training and Validation Accuracy')
    axes[1].set_xlabel('Epochs', fontsize=18)
    axes[1].set_ylabel('Accuracy', fontsize=18)
    axes[1].legend()
    axes[2].plot (Epochs,tf1,'r',label= 'Training F1 score')
    axes[2].plot (Epochs,vf1,'g',label= 'Validation F1 score')
    index_tf1=np.argmax(tf1)#  this is the epoch with the highest training F1 score
    tf1max=tf1[index_tf1]
    index_vf1=np.argmax(vf1)# thisiis the epoch with the highest validation F1 score
    vf1max=vf1[index_vf1]
    #axes[2].scatter(index_vf1+1 +start_epoch,vf1max, s=150, c= 'blue', label=vc_label)
    #axes[2].scatter(Epochs, tf1max, s=100, c='red')
    axes[2].set_title('Training and Validation F1 score')
    axes[2].set_xlabel('Epochs', fontsize=18)
    axes[2].set_ylabel('F1  score', fontsize=18)
    axes[2].legend()

    plt.tight_layout
    plt.show()
    return index_loss

loss_index=tr_plot(history,0)


# In[29]:


def predictor(test_gen):
    y_pred= []
    error_list=[]
    error_pred_list = []
    y_true=test_gen.labels
    classes=list(test_gen.class_indices.keys())
    class_count=len(classes)
    errors=0
    preds=model.predict(test_gen, verbose=1)
    tests=len(preds)
    for i, p in enumerate(preds):
        pred_index=np.argmax(p)
        true_index=test_gen.labels[i]  # labels are integer values
        if pred_index != true_index: # a misclassification has occurred
            errors=errors + 1
            file=test_gen.filenames[i]
            error_list.append(file)
            error_class=classes[pred_index]
            error_pred_list.append(error_class)
        y_pred.append(pred_index)

    acc=( 1-errors/tests) * 100
    msg=f'there were {errors} errors in {tests} tests for an accuracy of {acc:6.2f}'
    print_in_color(msg, (0,255,255), (100,100,100)) # cyan foreground
    ypred=np.array(y_pred)
    ytrue=np.array(y_true)
    f1score=f1_score(ytrue, ypred, average='weighted')* 100
    if class_count <=30:
        cm = confusion_matrix(ytrue, ypred )
        # plot the confusion matrix
        plt.figure(figsize=(12, 8))
        sns.heatmap(cm, annot=True, vmin=0, fmt='g', cmap='Blues', cbar=False)
        plt.xticks(np.arange(class_count)+.5, classes, rotation=90)
        plt.yticks(np.arange(class_count)+.5, classes, rotation=0)
        plt.xlabel("Predicted")
        plt.ylabel("Actual")
        plt.title("Confusion Matrix")
        plt.show()
    clr = classification_report(y_true, y_pred, target_names=classes, digits= 4) # create classification report
    print("Classification Report:\n----------------------\n", clr)
    return errors, tests, error_list, error_pred_list, f1score

errors, tests, error_list, error_pred_list, f1score =predictor(test_gen)


# In[30]:


def print_errors(error_list):
    if len(error_list) == 0:
        print_in_color('There were no errors in predicting the test set')
    else:
        if len(error_list)<50:
            print ('Below is a list of test files that were miss classified \n')
            print ('{0:^30s}{1:^30s}'.format('Test File', ' Predicted as'))
            for i in range(len(error_list)):
                fpath=error_list[i]
                split=fpath.split('/')
                f=split[4]+ '-' + split[5]
                print(f'{f:^30s}{error_pred_list[i]:^30s}')


# In[31]:


print_errors(error_list)


# In[32]:


working_dir=r'./'
name='kidney-' + str(len(classes)) + '-(' + str(img_size[0]) + ' X ' + str(img_size[1]) + ')'
save_id=f'{name}-{f1score:5.2f}.h5'
model_save_loc=os.path.join(working_dir, save_id)
model.save(model_save_loc)
msg= f'model was saved as {model_save_loc}'
print_in_color(msg, (0,255,255), (100,100,100)) # cyan foreground


# In[ ]:
