# Supplementary material for: Fine-tuned deep transfer learning: an effective strategy for the accurate chronic kidney disease classification
Source: PeerJ Comput Sci. 2025 Apr 8;11:e2800. doi: 10.7717/peerj-cs.2800 (PMC12190387; doi:10.7717/peerj-cs.2800)
Supplement: Supplemental Information 2 [file peerj-cs-11-2800-s002.csv]

	image_id	path	diag	target	Class
0	Tumor- (1044)	/content/data/CT KIDNEY DATASET Normal, CYST, TUMOR and STONE/TUMOR/Tumor- (1044).jpg	Tumor	3	Tumor
1	Tumor- (83)	/content/data/CT KIDNEY DATASET Normal, CYST, TUMOR and STONE/TUMOR/Tumor- (83).jpg	Tumor	3	Tumor
2	Tumor- (580)	/content/data/CT KIDNEY DATASET Normal, CYST, TUMOR and STONE/TUMOR/Tumor- (580).jpg	Tumor	3	Tumor
3	Tumor- (1701)	/content/data/CT KIDNEY DATASET Normal, CYST, TUMOR and STONE/TUMOR/Tumor- (1701).jpg	Tumor	3	Tumor
4	Tumor- (1220)	/content/data/CT KIDNEY DATASET Normal, CYST, TUMOR and STONE/TUMOR/Tumor- (1220).jpg	Tumor	3	Tumor
5	Tumor- (249)	/content/data/CT KIDNEY DATASET Normal, CYST, TUMOR and STONE/TUMOR/Tumor- (249).jpg	Tumor	3	Tumor
6	Tumor- (356)	/content/data/CT KIDNEY DATASET Normal, CYST, TUMOR and STONE/TUMOR/Tumor- (356).jpg	Tumor	3	Tumor
7	Tumor- (52)	/content/data/CT KIDNEY DATASET Normal, CYST, TUMOR and STONE/TUMOR/Tumor- (52).jpg	Tumor	3	Tumor
8	Tumor- (501)	/content/data/CT KIDNEY DATASET Normal, CYST, TUMOR and STONE/TUMOR/Tumor- (501).jpg	Tumor	3	Tumor
9	Tumor- (948)	/content/data/CT KIDNEY DATASET Normal, CYST, TUMOR and STONE/TUMOR/Tumor- (948).jpg	Tumor	3	Tumor
10	Tumor- (1724)	/content/data/CT KIDNEY DATASET Normal, CYST, TUMOR and STONE/TUMOR/Tumor- (1724).jpg	Tumor	3	Tumor
11	Tumor- (2077)	/content/data/CT KIDNEY DATASET Normal, CYST, TUMOR and STONE/TUMOR/Tumor- (2077).jpg	Tumor	3	Tumor
12	Tumor- (2240)	/content/data/CT KIDNEY DATASET Normal, CYST, TUMOR and STONE/TUMOR/Tumor- (2240).jpg	Tumor	3	Tumor
13	Tumor- (389)	/content/data/CT KIDNEY DATASET Normal, CYST, TUMOR and STONE/TUMOR/Tumor- (389).jpg	Tumor	3	Tumor
14	Tumor- (1616)	/content/data/CT KIDNEY DATASET Normal, CYST, TUMOR and STONE/TUMOR/Tumor- (1616).jpg	Tumor	3	Tumor
15	Tumor- (911)	/content/data/CT KIDNEY DATASET Normal, CYST, TUMOR and STONE/TUMOR/Tumor- (911).jpg	Tumor	3	Tumor
16	Tumor- (1178)	/content/data/CT KIDNEY DATASET Normal, CYST, TUMOR and STONE/TUMOR/Tumor- (1178).jpg	Tumor	3	Tumor
17	Tumor- (186)	/content/data/CT KIDNEY DATASET Normal, CYST, TUMOR and STONE/TUMOR/Tumor- (186).jpg	Tumor	3	Tumor
18	Tumor- (1599)	/content/data/CT KIDNEY DATASET Normal, CYST, TUMOR and STONE/TUMOR/Tumor- (1599).jpg	Tumor	3	Tumor
19	Tumor- (496)	/content/data/CT KIDNEY DATASET Normal, CYST, TUMOR and STONE/TUMOR/Tumor- (496).jpg	Tumor	3	Tumor
20	Tumor- (193)	/content/data/CT KIDNEY DATASET Normal, CYST, TUMOR and STONE/TUMOR/Tumor- (193).jpg	Tumor	3	Tumor
21	Tumor- (1305)	/content/data/CT KIDNEY DATASET Normal, CYST, TUMOR and STONE/TUMOR/Tumor- (1305).jpg	Tumor	3	Tumor
22	Tumor- (1189)	/content/data/CT KIDNEY DATASET Normal, CYST, TUMOR and STONE/TUMOR/Tumor- (1189).jpg	Tumor	3	Tumor
23	Tumor- (2151)	/content/data/CT KIDNEY DATASET Normal, CYST, TUMOR and STONE/TUMOR/Tumor- (2151).jpg	Tumor	3	Tumor
24	Tumor- (637)	/content/data/CT KIDNEY DATASET Normal, CYST, TUMOR and STONE/TUMOR/Tumor- (637).jpg	Tumor	3	Tumor
25	Tumor- (1232)	/content/data/CT KIDNEY DATASET Normal, CYST, TUMOR and STONE/TUMOR/Tumor- (1232).jpg	Tumor	3	Tumor
26	Tumor- (22)	/content/data/CT KIDNEY DATASET Normal, CYST, TUMOR and STONE/TUMOR/Tumor- (22).jpg	Tumor	3	Tumor
27	Tumor- (1266)	/content/data/CT KIDNEY DATASET Normal, CYST, TUMOR and STONE/TUMOR/Tumor- (1266).jpg	Tumor	3	Tumor
28	Tumor- (602)	/content/data/CT KIDNEY DATASET Normal, CYST, TUMOR and STONE/TUMOR/Tumor- (602).jpg	Tumor	3	Tumor
29	Tumor- (1440)	/content/data/CT KIDNEY DATASET Normal, CYST, TUMOR and STONE/TUMOR/Tumor- (1440).jpg	Tumor	3	Tumor
30	Tumor- (2214)	/content/data/CT KIDNEY DATASET Normal, CYST, TUMOR and STONE/TUMOR/Tumor- (2214).jpg	Tumor	3	Tumor
31	Tumor- (1418)	/content/data/CT KIDNEY DATASET Normal, CYST, TUMOR and STONE/TUMOR/Tumor- (1418).jpg	Tumor	3	Tumor
32	Tumor- (2130)	/content/data/CT KIDNEY DATASET Normal, CYST, TUMOR and STONE/TUMOR/Tumor- (2130).jpg	Tumor	3	Tumor
33	Tumor- (237)	/content/data/CT KIDNEY DATASET Normal, CYST, TUMOR and STONE/TUMOR/Tumor- (237).jpg	Tumor	3	Tumor
34	Tumor- (358)	/content/data/CT KIDNEY DATASET Normal, CYST, TUMOR and STONE/TUMOR/Tumor- (358).jpg	Tumor	3	Tumor
35	Tumor- (1668)	/content/data/CT KIDNEY DATASET Normal, CYST, TUMOR and STONE/TUMOR/Tumor- (1668).jpg	Tumor	3	Tumor
36	Tumor- (235)	/content/data/CT KIDNEY DATASET Normal, CYST, TUMOR and STONE/TUMOR/Tumor- (235).jpg	Tumor	3	Tumor
37	Tumor- (633)	/content/data/CT KIDNEY DATASET Normal, CYST, TUMOR and STONE/TUMOR/Tumor- (633).jpg	Tumor	3	Tumor
38	Tumor- (550)	/content/data/CT KIDNEY DATASET Normal, CYST, TUMOR and STONE/TUMOR/Tumor- (550).jpg	Tumor	3	Tumor
39	Tumor- (960)	/content/data/CT KIDNEY DATASET Normal, CYST, TUMOR and STONE/TUMOR/Tumor- (960).jpg	Tumor	3	Tumor
40	Tumor- (698)	/content/data/CT KIDNEY DATASET Normal, CYST, TUMOR and STONE/TUMOR/Tumor- (698).jpg	Tumor	3	Tumor
41	Tumor- (176)	/content/data/CT KIDNEY DATASET Normal, CYST, TUMOR and STONE/TUMOR/Tumor- (176).jpg	Tumor	3	Tumor
42	Tumor- (359)	/content/data/CT KIDNEY DATASET Normal, CYST, TUMOR and STONE/TUMOR/Tumor- (359).jpg	Tumor	3	Tumor
43	Tumor- (882)	/content/data/CT KIDNEY DATASET Normal, CYST, TUMOR and STONE/TUMOR/Tumor- (882).jpg	Tumor	3	Tumor
44	Tumor- (982)	/content/data/CT KIDNEY DATASET Normal, CYST, TUMOR and STONE/TUMOR/Tumor- (982).jpg	Tumor	3	Tumor
45	Tumor- (1588)	/content/data/CT KIDNEY DATASET Normal, CYST, TUMOR and STONE/TUMOR/Tumor- (1588).jpg	Tumor	3	Tumor
46	Tumor- (735)	/content/data/CT KIDNEY DATASET Normal, CYST, TUMOR and STONE/TUMOR/Tumor- (735).jpg	Tumor	3	Tumor
47	Tumor- (1970)	/content/data/CT KIDNEY DATASET Normal, CYST, TUMOR and STONE/TUMOR/Tumor- (1970).jpg	Tumor	3	Tumor
48	Tumor- (1787)	/content/data/CT KIDNEY DATASET Normal, CYST, TUMOR and STONE/TUMOR/Tumor- (1787).jpg	Tumor	3	Tumor
49	Tumor- (2159)	/content/data/CT KIDNEY DATASET Normal, CYST, TUMOR and STONE/TUMOR/Tumor- (2159).jpg	Tumor	3	Tumor
50	Tumor- (1469)	/content/data/CT KIDNEY DATASET Normal, CYST, TUMOR and STONE/TUMOR/Tumor- (1469).jpg	Tumor	3	Tumor
51	Tumor- (273)	/content/data/CT KIDNEY DATASET Normal, CYST, TUMOR and STONE/TUMOR/Tumor- (273).jpg	Tumor	3	Tumor
52	Tumor- (96)	/content/data/CT KIDNEY DATASET Normal, CYST, TUMOR and STONE/TUMOR/Tumor- (96).jpg	Tumor	3	Tumor
53	Tumor- (1344)	/content/data/CT KIDNEY DATASET Normal, CYST, TUMOR and STONE/TUMOR/Tumor- (1344).jpg	Tumor	3	Tumor
54	Tumor- (497)	/content/data/CT KIDNEY DATASET Normal, CYST, TUMOR and STONE/TUMOR/Tumor- (497).jpg	Tumor	3	Tumor
55	Tumor- (996)	/content/data/CT KIDNEY DATASET Normal, CYST, TUMOR and STONE/TUMOR/Tumor- (996).jpg	Tumor	3	Tumor
56	Tumor- (1913)	/content/data/CT KIDNEY DATASET Normal, CYST, TUMOR and STONE/TUMOR/Tumor- (1913).jpg	Tumor	3	Tumor
57	Tumor- (1912)	/content/data/CT KIDNEY DATASET Normal, CYST, TUMOR and STONE/TUMOR/Tumor- (1912).jpg	Tumor	3	Tumor
58	Tumor- (1496)	/content/data/CT KIDNEY DATASET Normal, CYST, TUMOR and STONE/TUMOR/Tumor- (1496).jpg	Tumor	3	Tumor
59	Tumor- (1069)	/content/data/CT KIDNEY DATASET Normal, CYST, TUMOR and STONE/TUMOR/Tumor- (1069).jpg	Tumor	3	Tumor
60	Tumor- (1631)	/content/data/CT KIDNEY DATASET Normal, CYST, TUMOR and STONE/TUMOR/Tumor- (1631).jpg	Tumor	3	Tumor
61	Tumor- (940)	/content/data/CT KIDNEY DATASET Normal, CYST, TUMOR and STONE/TUMOR/Tumor- (940).jpg	Tumor	3	Tumor
62	Tumor- (1793)	/content/data/CT KIDNEY DATASET Normal, CYST, TUMOR and STONE/TUMOR/Tumor- (1793).jpg	Tumor	3	Tumor
63	Tumor- (84)	/content/data/CT KIDNEY DATASET Normal, CYST, TUMOR and STONE/TUMOR/Tumor- (84).jpg	Tumor	3	Tumor
64	Tumor- (1914)	/content/data/CT KIDNEY DATASET Normal, CYST, TUMOR and STONE/TUMOR/Tumor- (1914).jpg	Tumor	3	Tumor
65	Tumor- (2119)	/content/data/CT KIDNEY DATASET Normal, CYST, TUMOR and STONE/TUMOR/Tumor- (2119).jpg	Tumor	3	Tumor
66	Tumor- (139)	/content/data/CT KIDNEY DATASET Normal, CYST, TUMOR and STONE/TUMOR/Tumor- (139).jpg	Tumor	3	Tumor
67	Tumor- (455)	/content/data/CT KIDNEY DATASET Normal, CYST, TUMOR and STONE/TUMOR/Tumor- (455).jpg	Tumor	3	Tumor
68	Tumor- (1071)	/content/data/CT KIDNEY DATASET Normal, CYST, TUMOR and STONE/TUMOR/Tumor- (1071).jpg	Tumor	3	Tumor
69	Tumor- (428)	/content/data/CT KIDNEY DATASET Normal, CYST, TUMOR and STONE/TUMOR/Tumor- (428).jpg	Tumor	3	Tumor
70	Tumor- (708)	/content/data/CT KIDNEY DATASET Normal, CYST, TUMOR and STONE/TUMOR/Tumor- (708).jpg	Tumor	3	Tumor
71	Tumor- (2018)	/content/data/CT KIDNEY DATASET Normal, CYST, TUMOR and STONE/TUMOR/Tumor- (2018).jpg	Tumor	3	Tumor
72	Tumor- (924)	/content/data/CT KIDNEY DATASET Normal, CYST, TUMOR and STONE/TUMOR/Tumor- (924).jpg	Tumor	3	Tumor
73	Tumor- (121)	/content/data/CT KIDNEY DATASET Normal, CYST, TUMOR and STONE/TUMOR/Tumor- (121).jpg	Tumor	3	Tumor
74	Tumor- (1375)	/content/data/CT KIDNEY DATASET Normal, CYST, TUMOR and STONE/TUMOR/Tumor- (1375).jpg	Tumor	3	Tumor
75	Tumor- (2210)	/content/data/CT KIDNEY DATASET Normal, CYST, TUMOR and STONE/TUMOR/Tumor- (2210).jpg	Tumor	3	Tumor
76	Tumor- (1213)	/content/data/CT KIDNEY DATASET Normal, CYST, TUMOR and STONE/TUMOR/Tumor- (1213).jpg	Tumor	3	Tumor
77	Tumor- (656)	/content/data/CT KIDNEY DATASET Normal, CYST, TUMOR and STONE/TUMOR/Tumor- (656).jpg	Tumor	3	Tumor
78	Tumor- (1843)	/content/data/CT KIDNEY DATASET Normal, CYST, TUMOR and STONE/TUMOR/Tumor- (1843).jpg	Tumor	3	Tumor
79	Tumor- (774)	/content/data/CT KIDNEY DATASET Normal, CYST, TUMOR and STONE/TUMOR/Tumor- (774).jpg	Tumor	3	Tumor
80	Tumor- (1477)	/content/data/CT KIDNEY DATASET Normal, CYST, TUMOR and STONE/TUMOR/Tumor- (1477).jpg	Tumor	3	Tumor
81	Tumor- (1868)	/content/data/CT KIDNEY DATASET Normal, CYST, TUMOR and STONE/TUMOR/Tumor- (1868).jpg	Tumor	3	Tumor
82	Tumor- (1405)	/content/data/CT KIDNEY DATASET Normal, CYST, TUMOR and STONE/TUMOR/Tumor- (1405).jpg	Tumor	3	Tumor
83	Tumor- (481)	/content/data/CT KIDNEY DATASET Normal, CYST, TUMOR and STONE/TUMOR/Tumor- (481).jpg	Tumor	3	Tumor
84	Tumor- (1875)	/content/data/CT KIDNEY DATASET Normal, CYST, TUMOR and STONE/TUMOR/Tumor- (1875).jpg	Tumor	3	Tumor
85	Tumor- (1311)	/content/data/CT KIDNEY DATASET Normal, CYST, TUMOR and STONE/TUMOR/Tumor- (1311).jpg	Tumor	3	Tumor
86	Tumor- (1137)	/content/data/CT KIDNEY DATASET Normal, CYST, TUMOR and STONE/TUMOR/Tumor- (1137).jpg	Tumor	3	Tumor
87	Tumor- (109)	/content/data/CT KIDNEY DATASET Normal, CYST, TUMOR and STONE/TUMOR/Tumor- (109).jpg	Tumor	3	Tumor
88	Tumor- (978)	/content/data/CT KIDNEY DATASET Normal, CYST, TUMOR and STONE/TUMOR/Tumor- (978).jpg	Tumor	3	Tumor
89	Tumor- (1934)	/content/data/CT KIDNEY DATASET Normal, CYST, TUMOR and STONE/TUMOR/Tumor- (1934).jpg	Tumor	3	Tumor
90	Tumor- (294)	/content/data/CT KIDNEY DATASET Normal, CYST, TUMOR and STONE/TUMOR/Tumor- (294).jpg	Tumor	3	Tumor
91	Tumor- (1584)	/content/data/CT KIDNEY DATASET Normal, CYST, TUMOR and STONE/TUMOR/Tumor- (1584).jpg	Tumor	3	Tumor
92	Tumor- (405)	/content/data/CT KIDNEY DATASET Normal, CYST, TUMOR and STONE/TUMOR/Tumor- (405).jpg	Tumor	3	Tumor
93	Tumor- (1878)	/content/data/CT KIDNEY DATASET Normal, CYST, TUMOR and STONE/TUMOR/Tumor- (1878).jpg	Tumor	3	Tumor
94	Tumor- (1249)	/content/data/CT KIDNEY DATASET Normal, CYST, TUMOR and STONE/TUMOR/Tumor- (1249).jpg	Tumor	3	Tumor
95	Tumor- (38)	/content/data/CT KIDNEY DATASET Normal, CYST, TUMOR and STONE/TUMOR/Tumor- (38).jpg	Tumor	3	Tumor
96	Tumor- (74)	/content/data/CT KIDNEY DATASET Normal, CYST, TUMOR and STONE/TUMOR/Tumor- (74).jpg	Tumor	3	Tumor
97	Tumor- (931)	/content/data/CT KIDNEY DATASET Normal, CYST, TUMOR and STONE/TUMOR/Tumor- (931).jpg	Tumor	3	Tumor
98	Tumor- (1463)	/content/data/CT KIDNEY DATASET Normal, CYST, TUMOR and STONE/TUMOR/Tumor- (1463).jpg	Tumor	3	Tumor
99	Tumor- (563)	/content/data/CT KIDNEY DATASET Normal, CYST, TUMOR and STONE/TUMOR/Tumor- (563).jpg	Tumor	3	Tumor
100	Tumor- (1602)	/content/data/CT KIDNEY DATASET Normal, CYST, TUMOR and STONE/TUMOR/Tumor- (1602).jpg	Tumor	3	Tumor
101	Tumor- (378)	/content/data/CT KIDNEY DATASET Normal, CYST, TUMOR and STONE/TUMOR/Tumor- (378).jpg	Tumor	3	Tumor
102	Tumor- (824)	/content/data/CT KIDNEY DATASET Normal, CYST, TUMOR and STONE/TUMOR/Tumor- (824).jpg	Tumor	3	Tumor
103	Tumor- (1986)	/content/data/CT KIDNEY DATASET Normal, CYST, TUMOR and STONE/TUMOR/Tumor- (1986).jpg	Tumor	3	Tumor
104	Tumor- (433)	/content/data/CT KIDNEY DATASET Normal, CYST, TUMOR and STONE/TUMOR/Tumor- (433).jpg	Tumor	3	Tumor
105	Tumor- (1695)	/content/data/CT KIDNEY DATASET Normal, CYST, TUMOR and STONE/TUMOR/Tumor- (1695).jpg	Tumor	3	Tumor
106	Tumor- (203)	/content/data/CT KIDNEY DATASET Normal, CYST, TUMOR and STONE/TUMOR/Tumor- (203).jpg	Tumor	3	Tumor
107	Tumor- (1743)	/content/data/CT KIDNEY DATASET Normal, CYST, TUMOR and STONE/TUMOR/Tumor- (1743).jpg	Tumor	3	Tumor
108	Tumor- (1003)	/content/data/CT KIDNEY DATASET Normal, CYST, TUMOR and STONE/TUMOR/Tumor- (1003).jpg	Tumor	3	Tumor
109	Tumor- (1322)	/content/data/CT KIDNEY DATASET Normal, CYST, TUMOR and STONE/TUMOR/Tumor- (1322).jpg	Tumor	3	Tumor
110	Tumor- (1996)	/content/data/CT KIDNEY DATASET Normal, CYST, TUMOR and STONE/TUMOR/Tumor- (1996).jpg	Tumor	3	Tumor
111	Tumor- (588)	/content/data/CT KIDNEY DATASET Normal, CYST, TUMOR and STONE/TUMOR/Tumor- (588).jpg	Tumor	3	Tumor
112	Tumor- (855)	/content/data/CT KIDNEY DATASET Normal, CYST, TUMOR and STONE/TUMOR/Tumor- (855).jpg	Tumor	3	Tumor
113	Tumor- (988)	/content/data/CT KIDNEY DATASET Normal, CYST, TUMOR and STONE/TUMOR/Tumor- (988).jpg	Tumor	3	Tumor
114	Tumor- (1090)	/content/data/CT KIDNEY DATASET Normal, CYST, TUMOR and STONE/TUMOR/Tumor- (1090).jpg	Tumor	3	Tumor
115	Tumor- (1826)	/content/data/CT KIDNEY DATASET Normal, CYST, TUMOR and STONE/TUMOR/Tumor- (1826).jpg	Tumor	3	Tumor
116	Tumor- (1092)	/content/data/CT KIDNEY DATASET Normal, CYST, TUMOR and STONE/TUMOR/Tumor- (1092).jpg	Tumor	3	Tumor
117	Tumor- (202)	/content/data/CT KIDNEY DATASET Normal, CYST, TUMOR and STONE/TUMOR/Tumor- (202).jpg	Tumor	3	Tumor
118	Tumor- (1820)	/content/data/CT KIDNEY DATASET Normal, CYST, TUMOR and STONE/TUMOR/Tumor- (1820).jpg	Tumor	3	Tumor
119	Tumor- (1669)	/content/data/CT KIDNEY DATASET Normal, CYST, TUMOR and STONE/TUMOR/Tumor- (1669).jpg	Tumor	3	Tumor
120	Tumor- (1273)	/content/data/CT KIDNEY DATASET Normal, CYST, TUMOR and STONE/TUMOR/Tumor- (1273).jpg	Tumor	3	Tumor
121	Tumor- (726)	/content/data/CT KIDNEY DATASET Normal, CYST, TUMOR and STONE/TUMOR/Tumor- (726).jpg	Tumor	3	Tumor
122	Tumor- (313)	/content/data/CT KIDNEY DATASET Normal, CYST, TUMOR and STONE/TUMOR/Tumor- (313).jpg	Tumor	3	Tumor
123	Tumor- (818)	/content/data/CT KIDNEY DATASET Normal, CYST, TUMOR and STONE/TUMOR/Tumor- (818).jpg	Tumor	3	Tumor
124	Tumor- (1187)	/content/data/CT KIDNEY DATASET Normal, CYST, TUMOR and STONE/TUMOR/Tumor- (1187).jpg	Tumor	3	Tumor
125	Tumor- (1126)	/content/data/CT KIDNEY DATASET Normal, CYST, TUMOR and STONE/TUMOR/Tumor- (1126).jpg	Tumor	3	Tumor
126	Tumor- (1315)	/content/data/CT KIDNEY DATASET Normal, CYST, TUMOR and STONE/TUMOR/Tumor- (1315).jpg	Tumor	3	Tumor
127	Tumor- (984)	/content/data/CT KIDNEY DATASET Normal, CYST, TUMOR and STONE/TUMOR/Tumor- (984).jpg	Tumor	3	Tumor
128	Tumor- (1981)	/content/data/CT KIDNEY DATASET Normal, CYST, TUMOR and STONE/TUMOR/Tumor- (1981).jpg	Tumor	3	Tumor
129	Tumor- (511)	/content/data/CT KIDNEY DATASET Normal, CYST, TUMOR and STONE/TUMOR/Tumor- (511).jpg	Tumor	3	Tumor
130	Tumor- (205)	/content/data/CT KIDNEY DATASET Normal, CYST, TUMOR and STONE/TUMOR/Tumor- (205).jpg	Tumor	3	Tumor
131	Tumor- (1505)	/content/data/CT KIDNEY DATASET Normal, CYST, TUMOR and STONE/TUMOR/Tumor- (1505).jpg	Tumor	3	Tumor
132	Tumor- (2065)	/content/data/CT KIDNEY DATASET Normal, CYST, TUMOR and STONE/TUMOR/Tumor- (2065).jpg	Tumor	3	Tumor
133	Tumor- (1437)	/content/data/CT KIDNEY DATASET Normal, CYST, TUMOR and STONE/TUMOR/Tumor- (1437).jpg	Tumor	3	Tumor
134	Tumor- (410)	/content/data/CT KIDNEY DATASET Normal, CYST, TUMOR and STONE/TUMOR/Tumor- (410).jpg	Tumor	3	Tumor
135	Tumor- (1149)	/content/data/CT KIDNEY DATASET Normal, CYST, TUMOR and STONE/TUMOR/Tumor- (1149).jpg	Tumor	3	Tumor
136	Tumor- (1427)	/content/data/CT KIDNEY DATASET Normal, CYST, TUMOR and STONE/TUMOR/Tumor- (1427).jpg	Tumor	3	Tumor
137	Tumor- (1029)	/content/data/CT KIDNEY DATASET Normal, CYST, TUMOR and STONE/TUMOR/Tumor- (1029).jpg	Tumor	3	Tumor
138	Tumor- (1110)	/content/data/CT KIDNEY DATASET Normal, CYST, TUMOR and STONE/TUMOR/Tumor- (1110).jpg	Tumor	3	Tumor
139	Tumor- (1829)	/content/data/CT KIDNEY DATASET Normal, CYST, TUMOR and STONE/TUMOR/Tumor- (1829).jpg	Tumor	3	Tumor
140	Tumor- (1059)	/content/data/CT KIDNEY DATASET Normal, CYST, TUMOR and STONE/TUMOR/Tumor- (1059).jpg	Tumor	3	Tumor
141	Tumor- (1832)	/content/data/CT KIDNEY DATASET Normal, CYST, TUMOR and STONE/TUMOR/Tumor- (1832).jpg	Tumor	3	Tumor
142	Tumor- (1731)	/content/data/CT KIDNEY DATASET Normal, CYST, TUMOR and STONE/TUMOR/Tumor- (1731).jpg	Tumor	3	Tumor
143	Tumor- (833)	/content/data/CT KIDNEY DATASET Normal, CYST, TUMOR and STONE/TUMOR/Tumor- (833).jpg	Tumor	3	Tumor
144	Tumor- (819)	/content/data/CT KIDNEY DATASET Normal, CYST, TUMOR and STONE/TUMOR/Tumor- (819).jpg	Tumor	3	Tumor
145	Tumor- (1957)	/content/data/CT KIDNEY DATASET Normal, CYST, TUMOR and STONE/TUMOR/Tumor- (1957).jpg	Tumor	3	Tumor
146	Tumor- (1197)	/content/data/CT KIDNEY DATASET Normal, CYST, TUMOR and STONE/TUMOR/Tumor- (1197).jpg	Tumor	3	Tumor
147	Tumor- (127)	/content/data/CT KIDNEY DATASET Normal, CYST, TUMOR and STONE/TUMOR/Tumor- (127).jpg	Tumor	3	Tumor
148	Tumor- (907)	/content/data/CT KIDNEY DATASET Normal, CYST, TUMOR and STONE/TUMOR/Tumor- (907).jpg	Tumor	3	Tumor
149	Tumor- (1058)	/content/data/CT KIDNEY DATASET Normal, CYST, TUMOR and STONE/TUMOR/Tumor- (1058).jpg	Tumor	3	Tumor
150	Tumor- (419)	/content/data/CT KIDNEY DATASET Normal, CYST, TUMOR and STONE/TUMOR/Tumor- (419).jpg	Tumor	3	Tumor
151	Tumor- (137)	/content/data/CT KIDNEY DATASET Normal, CYST, TUMOR and STONE/TUMOR/Tumor- (137).jpg	Tumor	3	Tumor
152	Tumor- (9)	/content/data/CT KIDNEY DATASET Normal, CYST, TUMOR and STONE/TUMOR/Tumor- (9).jpg	Tumor	3	Tumor
153	Tumor- (1691)	/content/data/CT KIDNEY DATASET Normal, CYST, TUMOR and STONE/TUMOR/Tumor- (1691).jpg	Tumor	3	Tumor
154	Tumor- (1155)	/content/data/CT KIDNEY DATASET Normal, CYST, TUMOR and STONE/TUMOR/Tumor- (1155).jpg	Tumor	3	Tumor
155	Tumor- (1706)	/content/data/CT KIDNEY DATASET Normal, CYST, TUMOR and STONE/TUMOR/Tumor- (1706).jpg	Tumor	3	Tumor
156	Tumor- (1242)	/content/data/CT KIDNEY DATASET Normal, CYST, TUMOR and STONE/TUMOR/Tumor- (1242).jpg	Tumor	3	Tumor
157	Tumor- (1177)	/content/data/CT KIDNEY DATASET Normal, CYST, TUMOR and STONE/TUMOR/Tumor- (1177).jpg	Tumor	3	Tumor
158	Tumor- (1707)	/content/data/CT KIDNEY DATASET Normal, CYST, TUMOR and STONE/TUMOR/Tumor- (1707).jpg	Tumor	3	Tumor
159	Tumor- (14)	/content/data/CT KIDNEY DATASET Normal, CYST, TUMOR and STONE/TUMOR/Tumor- (14).jpg	Tumor	3	Tumor
160	Tumor- (670)	/content/data/CT KIDNEY DATASET Normal, CYST, TUMOR and STONE/TUMOR/Tumor- (670).jpg	Tumor	3	Tumor
161	Tumor- (280)	/content/data/CT KIDNEY DATASET Normal, CYST, TUMOR and STONE/TUMOR/Tumor- (280).jpg	Tumor	3	Tumor
162	Tumor- (1676)	/content/data/CT KIDNEY DATASET Normal, CYST, TUMOR and STONE/TUMOR/Tumor- (1676).jpg	Tumor	3	Tumor
163	Tumor- (939)	/content/data/CT KIDNEY DATASET Normal, CYST, TUMOR and STONE/TUMOR/Tumor- (939).jpg	Tumor	3	Tumor
164	Tumor- (2218)	/content/data/CT KIDNEY DATASET Normal, CYST, TUMOR and STONE/TUMOR/Tumor- (2218).jpg	Tumor	3	Tumor
165	Tumor- (1615)	/content/data/CT KIDNEY DATASET Normal, CYST, TUMOR and STONE/TUMOR/Tumor- (1615).jpg	Tumor	3	Tumor
166	Tumor- (172)	/content/data/CT KIDNEY DATASET Normal, CYST, TUMOR and STONE/TUMOR/Tumor- (172).jpg	Tumor	3	Tumor
167	Tumor- (983)	/content/data/CT KIDNEY DATASET Normal, CYST, TUMOR and STONE/TUMOR/Tumor- (983).jpg	Tumor	3	Tumor
168	Tumor- (815)	/content/data/CT KIDNEY DATASET Normal, CYST, TUMOR and STONE/TUMOR/Tumor- (815).jpg	Tumor	3	Tumor
169	Tumor- (215)	/content/data/CT KIDNEY DATASET Normal, CYST, TUMOR and STONE/TUMOR/Tumor- (215).jpg	Tumor	3	Tumor
170	Tumor- (1193)	/content/data/CT KIDNEY DATASET Normal, CYST, TUMOR and STONE/TUMOR/Tumor- (1193).jpg	Tumor	3	Tumor
171	Tumor- (1328)	/content/data/CT KIDNEY DATASET Normal, CYST, TUMOR and STONE/TUMOR/Tumor- (1328).jpg	Tumor	3	Tumor
172	Tumor- (131)	/content/data/CT KIDNEY DATASET Normal, CYST, TUMOR and STONE/TUMOR/Tumor- (131).jpg	Tumor	3	Tumor
173	Tumor- (256)	/content/data/CT KIDNEY DATASET Normal, CYST, TUMOR and STONE/TUMOR/Tumor- (256).jpg	Tumor	3	Tumor
174	Tumor- (1856)	/content/data/CT KIDNEY DATASET Normal, CYST, TUMOR and STONE/TUMOR/Tumor- (1856).jpg	Tumor	3	Tumor
175	Tumor- (2225)	/content/data/CT KIDNEY DATASET Normal, CYST, TUMOR and STONE/TUMOR/Tumor- (2225).jpg	Tumor	3	Tumor
176	Tumor- (465)	/content/data/CT KIDNEY DATASET Normal, CYST, TUMOR and STONE/TUMOR/Tumor- (465).jpg	Tumor	3	Tumor
177	Tumor- (1348)	/content/data/CT KIDNEY DATASET Normal, CYST, TUMOR and STONE/TUMOR/Tumor- (1348).jpg	Tumor	3	Tumor
178	Tumor- (236)	/content/data/CT KIDNEY DATASET Normal, CYST, TUMOR and STONE/TUMOR/Tumor- (236).jpg	Tumor	3	Tumor
179	Tumor- (1452)	/content/data/CT KIDNEY DATASET Normal, CYST, TUMOR and STONE/TUMOR/Tumor- (1452).jpg	Tumor	3	Tumor
180	Tumor- (293)	/content/data/CT KIDNEY DATASET Normal, CYST, TUMOR and STONE/TUMOR/Tumor- (293).jpg	Tumor	3	Tumor
181	Tumor- (809)	/content/data/CT KIDNEY DATASET Normal, CYST, TUMOR and STONE/TUMOR/Tumor- (809).jpg	Tumor	3	Tumor
182	Tumor- (1304)	/content/data/CT KIDNEY DATASET Normal, CYST, TUMOR and STONE/TUMOR/Tumor- (1304).jpg	Tumor	3	Tumor
183	Tumor- (1985)	/content/data/CT KIDNEY DATASET Normal, CYST, TUMOR and STONE/TUMOR/Tumor- (1985).jpg	Tumor	3	Tumor
184	Tumor- (1021)	/content/data/CT KIDNEY DATASET Normal, CYST, TUMOR and STONE/TUMOR/Tumor- (1021).jpg	Tumor	3	Tumor
185	Tumor- (502)	/content/data/CT KIDNEY DATASET Normal, CYST, TUMOR and STONE/TUMOR/Tumor- (502).jpg	Tumor	3	Tumor
186	Tumor- (1366)	/content/data/CT KIDNEY DATASET Normal, CYST, TUMOR and STONE/TUMOR/Tumor- (1366).jpg	Tumor	3	Tumor
187	Tumor- (337)	/content/data/CT KIDNEY DATASET Normal, CYST, TUMOR and STONE/TUMOR/Tumor- (337).jpg	Tumor	3	Tumor
188	Tumor- (1537)	/content/data/CT KIDNEY DATASET Normal, CYST, TUMOR and STONE/TUMOR/Tumor- (1537).jpg	Tumor	3	Tumor
189	Tumor- (959)	/content/data/CT KIDNEY DATASET Normal, CYST, TUMOR and STONE/TUMOR/Tumor- (959).jpg	Tumor	3	Tumor
190	Tumor- (1949)	/content/data/CT KIDNEY DATASET Normal, CYST, TUMOR and STONE/TUMOR/Tumor- (1949).jpg	Tumor	3	Tumor
191	Tumor- (1401)	/content/data/CT KIDNEY DATASET Normal, CYST, TUMOR and STONE/TUMOR/Tumor- (1401).jpg	Tumor	3	Tumor
192	Tumor- (913)	/content/data/CT KIDNEY DATASET Normal, CYST, TUMOR and STONE/TUMOR/Tumor- (913).jpg	Tumor	3	Tumor
193	Tumor- (147)	/content/data/CT KIDNEY DATASET Normal, CYST, TUMOR and STONE/TUMOR/Tumor- (147).jpg	Tumor	3	Tumor
194	Tumor- (1122)	/content/data/CT KIDNEY DATASET Normal, CYST, TUMOR and STONE/TUMOR/Tumor- (1122).jpg	Tumor	3	Tumor
195	Tumor- (1313)	/content/data/CT KIDNEY DATASET Normal, CYST, TUMOR and STONE/TUMOR/Tumor- (1313).jpg	Tumor	3	Tumor
196	Tumor- (2074)	/content/data/CT KIDNEY DATASET Normal, CYST, TUMOR and STONE/TUMOR/Tumor- (2074).jpg	Tumor	3	Tumor
197	Tumor- (2088)	/content/data/CT KIDNEY DATASET Normal, CYST, TUMOR and STONE/TUMOR/Tumor- (2088).jpg	Tumor	3	Tumor
198	Tumor- (763)	/content/data/CT KIDNEY DATASET Normal, CYST, TUMOR and STONE/TUMOR/Tumor- (763).jpg	Tumor	3	Tumor
199	Tumor- (1208)	/content/data/CT KIDNEY DATASET Normal, CYST, TUMOR and STONE/TUMOR/Tumor- (1208).jpg	Tumor	3	Tumor
200	Tumor- (1887)	/content/data/CT KIDNEY DATASET Normal, CYST, TUMOR and STONE/TUMOR/Tumor- (1887).jpg	Tumor	3	Tumor
201	Tumor- (896)	/content/data/CT KIDNEY DATASET Normal, CYST, TUMOR and STONE/TUMOR/Tumor- (896).jpg	Tumor	3	Tumor
202	Tumor- (704)	/content/data/CT KIDNEY DATASET Normal, CYST, TUMOR and STONE/TUMOR/Tumor- (704).jpg	Tumor	3	Tumor
203	Tumor- (1392)	/content/data/CT KIDNEY DATASET Normal, CYST, TUMOR and STONE/TUMOR/Tumor- (1392).jpg	Tumor	3	Tumor
204	Tumor- (1339)	/content/data/CT KIDNEY DATASET Normal, CYST, TUMOR and STONE/TUMOR/Tumor- (1339).jpg	Tumor	3	Tumor
205	Tumor- (1073)	/content/data/CT KIDNEY DATASET Normal, CYST, TUMOR and STONE/TUMOR/Tumor- (1073).jpg	Tumor	3	Tumor
206	Tumor- (1196)	/content/data/CT KIDNEY DATASET Normal, CYST, TUMOR and STONE/TUMOR/Tumor- (1196).jpg	Tumor	3	Tumor
207	Tumor- (30)	/content/data/CT KIDNEY DATASET Normal, CYST, TUMOR and STONE/TUMOR/Tumor- (30).jpg	Tumor	3	Tumor
208	Tumor- (1163)	/content/data/CT KIDNEY DATASET Normal, CYST, TUMOR and STONE/TUMOR/Tumor- (1163).jpg	Tumor	3	Tumor
209	Tumor- (1306)	/content/data/CT KIDNEY DATASET Normal, CYST, TUMOR and STONE/TUMOR/Tumor- (1306).jpg	Tumor	3	Tumor
210	Tumor- (208)	/content/data/CT KIDNEY DATASET Normal, CYST, TUMOR and STONE/TUMOR/Tumor- (208).jpg	Tumor	3	Tumor
211	Tumor- (298)	/content/data/CT KIDNEY DATASET Normal, CYST, TUMOR and STONE/TUMOR/Tumor- (298).jpg	Tumor	3	Tumor
212	Tumor- (1740)	/content/data/CT KIDNEY DATASET Normal, CYST, TUMOR and STONE/TUMOR/Tumor- (1740).jpg	Tumor	3	Tumor
213	Tumor- (1534)	/content/data/CT KIDNEY DATASET Normal, CYST, TUMOR and STONE/TUMOR/Tumor- (1534).jpg	Tumor	3	Tumor
214	Tumor- (286)	/content/data/CT KIDNEY DATASET Normal, CYST, TUMOR and STONE/TUMOR/Tumor- (286).jpg	Tumor	3	Tumor
215	Tumor- (1814)	/content/data/CT KIDNEY DATASET Normal, CYST, TUMOR and STONE/TUMOR/Tumor- (1814).jpg	Tumor	3	Tumor
216	Tumor- (278)	/content/data/CT KIDNEY DATASET Normal, CYST, TUMOR and STONE/TUMOR/Tumor- (278).jpg	Tumor	3	Tumor
217	Tumor- (382)	/content/data/CT KIDNEY DATASET Normal, CYST, TUMOR and STONE/TUMOR/Tumor- (382).jpg	Tumor	3	Tumor
218	Tumor- (296)	/content/data/CT KIDNEY DATASET Normal, CYST, TUMOR and STONE/TUMOR/Tumor- (296).jpg	Tumor	3	Tumor
219	Tumor- (790)	/content/data/CT KIDNEY DATASET Normal, CYST, TUMOR and STONE/TUMOR/Tumor- (790).jpg	Tumor	3	Tumor
220	Tumor- (1649)	/content/data/CT KIDNEY DATASET Normal, CYST, TUMOR and STONE/TUMOR/Tumor- (1649).jpg	Tumor	3	Tumor
221	Tumor- (2012)	/content/data/CT KIDNEY DATASET Normal, CYST, TUMOR and STONE/TUMOR/Tumor- (2012).jpg	Tumor	3	Tumor
222	Tumor- (624)	/content/data/CT KIDNEY DATASET Normal, CYST, TUMOR and STONE/TUMOR/Tumor- (624).jpg	Tumor	3	Tumor
223	Tumor- (1762)	/content/data/CT KIDNEY DATASET Normal, CYST, TUMOR and STONE/TUMOR/Tumor- (1762).jpg	Tumor	3	Tumor
224	Tumor- (2033)	/content/data/CT KIDNEY DATASET Normal, CYST, TUMOR and STONE/TUMOR/Tumor- (2033).jpg	Tumor	3	Tumor
225	Tumor- (270)	/content/data/CT KIDNEY DATASET Normal, CYST, TUMOR and STONE/TUMOR/Tumor- (270).jpg	Tumor	3	Tumor
226	Tumor- (649)	/content/data/CT KIDNEY DATASET Normal, CYST, TUMOR and STONE/TUMOR/Tumor- (649).jpg	Tumor	3	Tumor
227	Tumor- (289)	/content/data/CT KIDNEY DATASET Normal, CYST, TUMOR and STONE/TUMOR/Tumor- (289).jpg	Tumor	3	Tumor
228	Tumor- (1404)	/content/data/CT KIDNEY DATASET Normal, CYST, TUMOR and STONE/TUMOR/Tumor- (1404).jpg	Tumor	3	Tumor
229	Tumor- (1429)	/content/data/CT KIDNEY DATASET Normal, CYST, TUMOR and STONE/TUMOR/Tumor- (1429).jpg	Tumor	3	Tumor
230	Tumor- (272)	/content/data/CT KIDNEY DATASET Normal, CYST, TUMOR and STONE/TUMOR/Tumor- (272).jpg	Tumor	3	Tumor
231	Tumor- (590)	/content/data/CT KIDNEY DATASET Normal, CYST, TUMOR and STONE/TUMOR/Tumor- (590).jpg	Tumor	3	Tumor
232	Tumor- (329)	/content/data/CT KIDNEY DATASET Normal, CYST, TUMOR and STONE/TUMOR/Tumor- (329).jpg	Tumor	3	Tumor
233	Tumor- (2057)	/content/data/CT KIDNEY DATASET Normal, CYST, TUMOR and STONE/TUMOR/Tumor- (2057).jpg	Tumor	3	Tumor
234	Tumor- (1481)	/content/data/CT KIDNEY DATASET Normal, CYST, TUMOR and STONE/TUMOR/Tumor- (1481).jpg	Tumor	3	Tumor
235	Tumor- (1234)	/content/data/CT KIDNEY DATASET Normal, CYST, TUMOR and STONE/TUMOR/Tumor- (1234).jpg	Tumor	3	Tumor
236	Tumor- (2009)	/content/data/CT KIDNEY DATASET Normal, CYST, TUMOR and STONE/TUMOR/Tumor- (2009).jpg	Tumor	3	Tumor
237	Tumor- (287)	/content/data/CT KIDNEY DATASET Normal, CYST, TUMOR and STONE/TUMOR/Tumor- (287).jpg	Tumor	3	Tumor
238	Tumor- (1274)	/content/data/CT KIDNEY DATASET Normal, CYST, TUMOR and STONE/TUMOR/Tumor- (1274).jpg	Tumor	3	Tumor
239	Tumor- (104)	/content/data/CT KIDNEY DATASET Normal, CYST, TUMOR and STONE/TUMOR/Tumor- (104).jpg	Tumor	3	Tumor
240	Tumor- (379)	/content/data/CT KIDNEY DATASET Normal, CYST, TUMOR and STONE/TUMOR/Tumor- (379).jpg	Tumor	3	Tumor
241	Tumor- (406)	/content/data/CT KIDNEY DATASET Normal, CYST, TUMOR and STONE/TUMOR/Tumor- (406).jpg	Tumor	3	Tumor
242	Tumor- (424)	/content/data/CT KIDNEY DATASET Normal, CYST, TUMOR and STONE/TUMOR/Tumor- (424).jpg	Tumor	3	Tumor
243	Tumor- (351)	/content/data/CT KIDNEY DATASET Normal, CYST, TUMOR and STONE/TUMOR/Tumor- (351).jpg	Tumor	3	Tumor
244	Tumor- (102)	/content/data/CT KIDNEY DATASET Normal, CYST, TUMOR and STONE/TUMOR/Tumor- (102).jpg	Tumor	3	Tumor
245	Tumor- (1780)	/content/data/CT KIDNEY DATASET Normal, CYST, TUMOR and STONE/TUMOR/Tumor- (1780).jpg	Tumor	3	Tumor
246	Tumor- (1626)	/content/data/CT KIDNEY DATASET Normal, CYST, TUMOR and STONE/TUMOR/Tumor- (1626).jpg	Tumor	3	Tumor
247	Tumor- (1107)	/content/data/CT KIDNEY DATASET Normal, CYST, TUMOR and STONE/TUMOR/Tumor- (1107).jpg	Tumor	3	Tumor
248	Tumor- (1904)	/content/data/CT KIDNEY DATASET Normal, CYST, TUMOR and STONE/TUMOR/Tumor- (1904).jpg	Tumor	3	Tumor
249	Tumor- (1547)	/content/data/CT KIDNEY DATASET Normal, CYST, TUMOR and STONE/TUMOR/Tumor- (1547).jpg	Tumor	3	Tumor
250	Tumor- (1919)	/content/data/CT KIDNEY DATASET Normal, CYST, TUMOR and STONE/TUMOR/Tumor- (1919).jpg	Tumor	3	Tumor
251	Tumor- (1210)	/content/data/CT KIDNEY DATASET Normal, CYST, TUMOR and STONE/TUMOR/Tumor- (1210).jpg	Tumor	3	Tumor
252	Tumor- (1980)	/content/data/CT KIDNEY DATASET Normal, CYST, TUMOR and STONE/TUMOR/Tumor- (1980).jpg	Tumor	3	Tumor
253	Tumor- (1243)	/content/data/CT KIDNEY DATASET Normal, CYST, TUMOR and STONE/TUMOR/Tumor- (1243).jpg	Tumor	3	Tumor
254	Tumor- (1759)	/content/data/CT KIDNEY DATASET Normal, CYST, TUMOR and STONE/TUMOR/Tumor- (1759).jpg	Tumor	3	Tumor
255	Tumor- (1147)	/content/data/CT KIDNEY DATASET Normal, CYST, TUMOR and STONE/TUMOR/Tumor- (1147).jpg	Tumor	3	Tumor
256	Tumor- (1808)	/content/data/CT KIDNEY DATASET Normal, CYST, TUMOR and STONE/TUMOR/Tumor- (1808).jpg	Tumor	3	Tumor
257	Tumor- (1943)	/content/data/CT KIDNEY DATASET Normal, CYST, TUMOR and STONE/TUMOR/Tumor- (1943).jpg	Tumor	3	Tumor
258	Tumor- (945)	/content/data/CT KIDNEY DATASET Normal, CYST, TUMOR and STONE/TUMOR/Tumor- (945).jpg	Tumor	3	Tumor
259	Tumor- (1813)	/content/data/CT KIDNEY DATASET Normal, CYST, TUMOR and STONE/TUMOR/Tumor- (1813).jpg	Tumor	3	Tumor
260	Tumor- (194)	/content/data/CT KIDNEY DATASET Normal, CYST, TUMOR and STONE/TUMOR/Tumor- (194).jpg	Tumor	3	Tumor
261	Tumor- (612)	/content/data/CT KIDNEY DATASET Normal, CYST, TUMOR and STONE/TUMOR/Tumor- (612).jpg	Tumor	3	Tumor
262	Tumor- (950)	/content/data/CT KIDNEY DATASET Normal, CYST, TUMOR and STONE/TUMOR/Tumor- (950).jpg	Tumor	3	Tumor
263	Tumor- (2167)	/content/data/CT KIDNEY DATASET Normal, CYST, TUMOR and STONE/TUMOR/Tumor- (2167).jpg	Tumor	3	Tumor
264	Tumor- (2184)	/content/data/CT KIDNEY DATASET Normal, CYST, TUMOR and STONE/TUMOR/Tumor- (2184).jpg	Tumor	3	Tumor
265	Tumor- (1006)	/content/data/CT KIDNEY DATASET Normal, CYST, TUMOR and STONE/TUMOR/Tumor- (1006).jpg	Tumor	3	Tumor
266	Tumor- (58)	/content/data/CT KIDNEY DATASET Normal, CYST, TUMOR and STONE/TUMOR/Tumor- (58).jpg	Tumor	3	Tumor
267	Tumor- (1179)	/content/data/CT KIDNEY DATASET Normal, CYST, TUMOR and STONE/TUMOR/Tumor- (1179).jpg	Tumor	3	Tumor
268	Tumor- (1815)	/content/data/CT KIDNEY DATASET Normal, CYST, TUMOR and STONE/TUMOR/Tumor- (1815).jpg	Tumor	3	Tumor
269	Tumor- (411)	/content/data/CT KIDNEY DATASET Normal, CYST, TUMOR and STONE/TUMOR/Tumor- (411).jpg	Tumor	3	Tumor
270	Tumor- (2005)	/content/data/CT KIDNEY DATASET Normal, CYST, TUMOR and STONE/TUMOR/Tumor- (2005).jpg	Tumor	3	Tumor
271	Tumor- (1260)	/content/data/CT KIDNEY DATASET Normal, CYST, TUMOR and STONE/TUMOR/Tumor- (1260).jpg	Tumor	3	Tumor
272	Tumor- (1492)	/content/data/CT KIDNEY DATASET Normal, CYST, TUMOR and STONE/TUMOR/Tumor- (1492).jpg	Tumor	3	Tumor
273	Tumor- (1223)	/content/data/CT KIDNEY DATASET Normal, CYST, TUMOR and STONE/TUMOR/Tumor- (1223).jpg	Tumor	3	Tumor
274	Tumor- (1803)	/content/data/CT KIDNEY DATASET Normal, CYST, TUMOR and STONE/TUMOR/Tumor- (1803).jpg	Tumor	3	Tumor
275	Tumor- (1811)	/content/data/CT KIDNEY DATASET Normal, CYST, TUMOR and STONE/TUMOR/Tumor- (1811).jpg	Tumor	3	Tumor
276	Tumor- (1230)	/content/data/CT KIDNEY DATASET Normal, CYST, TUMOR and STONE/TUMOR/Tumor- (1230).jpg	Tumor	3	Tumor
277	Tumor- (1181)	/content/data/CT KIDNEY DATASET Normal, CYST, TUMOR and STONE/TUMOR/Tumor- (1181).jpg	Tumor	3	Tumor
278	Tumor- (720)	/content/data/CT KIDNEY DATASET Normal, CYST, TUMOR and STONE/TUMOR/Tumor- (720).jpg	Tumor	3	Tumor
279	Tumor- (250)	/content/data/CT KIDNEY DATASET Normal, CYST, TUMOR and STONE/TUMOR/Tumor- (250).jpg	Tumor	3	Tumor
280	Tumor- (277)	/content/data/CT KIDNEY DATASET Normal, CYST, TUMOR and STONE/TUMOR/Tumor- (277).jpg	Tumor	3	Tumor
281	Tumor- (1133)	/content/data/CT KIDNEY DATASET Normal, CYST, TUMOR and STONE/TUMOR/Tumor- (1133).jpg	Tumor	3	Tumor
282	Tumor- (1696)	/content/data/CT KIDNEY DATASET Normal, CYST, TUMOR and STONE/TUMOR/Tumor- (1696).jpg	Tumor	3	Tumor
283	Tumor- (1831)	/content/data/CT KIDNEY DATASET Normal, CYST, TUMOR and STONE/TUMOR/Tumor- (1831).jpg	Tumor	3	Tumor
284	Tumor- (161)	/content/data/CT KIDNEY DATASET Normal, CYST, TUMOR and STONE/TUMOR/Tumor- (161).jpg	Tumor	3	Tumor
285	Tumor- (1281)	/content/data/CT KIDNEY DATASET Normal, CYST, TUMOR and STONE/TUMOR/Tumor- (1281).jpg	Tumor	3	Tumor
286	Tumor- (767)	/content/data/CT KIDNEY DATASET Normal, CYST, TUMOR and STONE/TUMOR/Tumor- (767).jpg	Tumor	3	Tumor
287	Tumor- (304)	/content/data/CT KIDNEY DATASET Normal, CYST, TUMOR and STONE/TUMOR/Tumor- (304).jpg	Tumor	3	Tumor
288	Tumor- (1925)	/content/data/CT KIDNEY DATASET Normal, CYST, TUMOR and STONE/TUMOR/Tumor- (1925).jpg	Tumor	3	Tumor
289	Tumor- (552)	/content/data/CT KIDNEY DATASET Normal, CYST, TUMOR and STONE/TUMOR/Tumor- (552).jpg	Tumor	3	Tumor
290	Tumor- (706)	/content/data/CT KIDNEY DATASET Normal, CYST, TUMOR and STONE/TUMOR/Tumor- (706).jpg	Tumor	3	Tumor
291	Tumor- (1354)	/content/data/CT KIDNEY DATASET Normal, CYST, TUMOR and STONE/TUMOR/Tumor- (1354).jpg	Tumor	3	Tumor
292	Tumor- (1733)	/content/data/CT KIDNEY DATASET Normal, CYST, TUMOR and STONE/TUMOR/Tumor- (1733).jpg	Tumor	3	Tumor
293	Tumor- (1190)	/content/data/CT KIDNEY DATASET Normal, CYST, TUMOR and STONE/TUMOR/Tumor- (1190).jpg	Tumor	3	Tumor
294	Tumor- (18)	/content/data/CT KIDNEY DATASET Normal, CYST, TUMOR and STONE/TUMOR/Tumor- (18).jpg	Tumor	3	Tumor
295	Tumor- (559)	/content/data/CT KIDNEY DATASET Normal, CYST, TUMOR and STONE/TUMOR/Tumor- (559).jpg	Tumor	3	Tumor
296	Tumor- (2211)	/content/data/CT KIDNEY DATASET Normal, CYST, TUMOR and STONE/TUMOR/Tumor- (2211).jpg	Tumor	3	Tumor
297	Tumor- (310)	/content/data/CT KIDNEY DATASET Normal, CYST, TUMOR and STONE/TUMOR/Tumor- (310).jpg	Tumor	3	Tumor
298	Tumor- (2266)	/content/data/CT KIDNEY DATASET Normal, CYST, TUMOR and STONE/TUMOR/Tumor- (2266).jpg	Tumor	3	Tumor
299	Tumor- (1487)	/content/data/CT KIDNEY DATASET Normal, CYST, TUMOR and STONE/TUMOR/Tumor- (1487).jpg	Tumor	3	Tumor
300	Tumor- (1164)	/content/data/CT KIDNEY DATASET Normal, CYST, TUMOR and STONE/TUMOR/Tumor- (1164).jpg	Tumor	3	Tumor
301	Tumor- (1639)	/content/data/CT KIDNEY DATASET Normal, CYST, TUMOR and STONE/TUMOR/Tumor- (1639).jpg	Tumor	3	Tumor
302	Tumor- (935)	/content/data/CT KIDNEY DATASET Normal, CYST, TUMOR and STONE/TUMOR/Tumor- (935).jpg	Tumor	3	Tumor
303	Tumor- (871)	/content/data/CT KIDNEY DATASET Normal, CYST, TUMOR and STONE/TUMOR/Tumor- (871).jpg	Tumor	3	Tumor
304	Tumor- (2111)	/content/data/CT KIDNEY DATASET Normal, CYST, TUMOR and STONE/TUMOR/Tumor- (2111).jpg	Tumor	3	Tumor
305	Tumor- (1564)	/content/data/CT KIDNEY DATASET Normal, CYST, TUMOR and STONE/TUMOR/Tumor- (1564).jpg	Tumor	3	Tumor
306	Tumor- (1022)	/content/data/CT KIDNEY DATASET Normal, CYST, TUMOR and STONE/TUMOR/Tumor- (1022).jpg	Tumor	3	Tumor
307	Tumor- (1734)	/content/data/CT KIDNEY DATASET Normal, CYST, TUMOR and STONE/TUMOR/Tumor- (1734).jpg	Tumor	3	Tumor
308	Tumor- (1503)	/content/data/CT KIDNEY DATASET Normal, CYST, TUMOR and STONE/TUMOR/Tumor- (1503).jpg	Tumor	3	Tumor
309	Tumor- (66)	/content/data/CT KIDNEY DATASET Normal, CYST, TUMOR and STONE/TUMOR/Tumor- (66).jpg	Tumor	3	Tumor
310	Tumor- (2143)	/content/data/CT KIDNEY DATASET Normal, CYST, TUMOR and STONE/TUMOR/Tumor- (2143).jpg	Tumor	3	Tumor
311	Tumor- (418)	/content/data/CT KIDNEY DATASET Normal, CYST, TUMOR and STONE/TUMOR/Tumor- (418).jpg	Tumor	3	Tumor
312	Tumor- (480)	/content/data/CT KIDNEY DATASET Normal, CYST, TUMOR and STONE/TUMOR/Tumor- (480).jpg	Tumor	3	Tumor
313	Tumor- (122)	/content/data/CT KIDNEY DATASET Normal, CYST, TUMOR and STONE/TUMOR/Tumor- (122).jpg	Tumor	3	Tumor
314	Tumor- (474)	/content/data/CT KIDNEY DATASET Normal, CYST, TUMOR and STONE/TUMOR/Tumor- (474).jpg	Tumor	3	Tumor
315	Tumor- (285)	/content/data/CT KIDNEY DATASET Normal, CYST, TUMOR and STONE/TUMOR/Tumor- (285).jpg	Tumor	3	Tumor
316	Tumor- (1675)	/content/data/CT KIDNEY DATASET Normal, CYST, TUMOR and STONE/TUMOR/Tumor- (1675).jpg	Tumor	3	Tumor
317	Tumor- (110)	/content/data/CT KIDNEY DATASET Normal, CYST, TUMOR and STONE/TUMOR/Tumor- (110).jpg	Tumor	3	Tumor
318	Tumor- (1935)	/content/data/CT KIDNEY DATASET Normal, CYST, TUMOR and STONE/TUMOR/Tumor- (1935).jpg	Tumor	3	Tumor
319	Tumor- (306)	/content/data/CT KIDNEY DATASET Normal, CYST, TUMOR and STONE/TUMOR/Tumor- (306).jpg	Tumor	3	Tumor
320	Tumor- (776)	/content/data/CT KIDNEY DATASET Normal, CYST, TUMOR and STONE/TUMOR/Tumor- (776).jpg	Tumor	3	Tumor
321	Tumor- (2206)	/content/data/CT KIDNEY DATASET Normal, CYST, TUMOR and STONE/TUMOR/Tumor- (2206).jpg	Tumor	3	Tumor
322	Tumor- (2264)	/content/data/CT KIDNEY DATASET Normal, CYST, TUMOR and STONE/TUMOR/Tumor- (2264).jpg	Tumor	3	Tumor
323	Tumor- (1729)	/content/data/CT KIDNEY DATASET Normal, CYST, TUMOR and STONE/TUMOR/Tumor- (1729).jpg	Tumor	3	Tumor
324	Tumor- (883)	/content/data/CT KIDNEY DATASET Normal, CYST, TUMOR and STONE/TUMOR/Tumor- (883).jpg	Tumor	3	Tumor
325	Tumor- (1474)	/content/data/CT KIDNEY DATASET Normal, CYST, TUMOR and STONE/TUMOR/Tumor- (1474).jpg	Tumor	3	Tumor
326	Tumor- (1185)	/content/data/CT KIDNEY DATASET Normal, CYST, TUMOR and STONE/TUMOR/Tumor- (1185).jpg	Tumor	3	Tumor
327	Tumor- (2279)	/content/data/CT KIDNEY DATASET Normal, CYST, TUMOR and STONE/TUMOR/Tumor- (2279).jpg	Tumor	3	Tumor
328	Tumor- (695)	/content/data/CT KIDNEY DATASET Normal, CYST, TUMOR and STONE/TUMOR/Tumor- (695).jpg	Tumor	3	Tumor
329	Tumor- (1559)	/content/data/CT KIDNEY DATASET Normal, CYST, TUMOR and STONE/TUMOR/Tumor- (1559).jpg	Tumor	3	Tumor
330	Tumor- (1585)	/content/data/CT KIDNEY DATASET Normal, CYST, TUMOR and STONE/TUMOR/Tumor- (1585).jpg	Tumor	3	Tumor
331	Tumor- (1370)	/content/data/CT KIDNEY DATASET Normal, CYST, TUMOR and STONE/TUMOR/Tumor- (1370).jpg	Tumor	3	Tumor
332	Tumor- (647)	/content/data/CT KIDNEY DATASET Normal, CYST, TUMOR and STONE/TUMOR/Tumor- (647).jpg	Tumor	3	Tumor
333	Tumor- (1236)	/content/data/CT KIDNEY DATASET Normal, CYST, TUMOR and STONE/TUMOR/Tumor- (1236).jpg	Tumor	3	Tumor
334	Tumor- (2156)	/content/data/CT KIDNEY DATASET Normal, CYST, TUMOR and STONE/TUMOR/Tumor- (2156).jpg	Tumor	3	Tumor
335	Tumor- (899)	/content/data/CT KIDNEY DATASET Normal, CYST, TUMOR and STONE/TUMOR/Tumor- (899).jpg	Tumor	3	Tumor
336	Tumor- (353)	/content/data/CT KIDNEY DATASET Normal, CYST, TUMOR and STONE/TUMOR/Tumor- (353).jpg	Tumor	3	Tumor
337	Tumor- (817)	/content/data/CT KIDNEY DATASET Normal, CYST, TUMOR and STONE/TUMOR/Tumor- (817).jpg	Tumor	3	Tumor
338	Tumor- (2140)	/content/data/CT KIDNEY DATASET Normal, CYST, TUMOR and STONE/TUMOR/Tumor- (2140).jpg	Tumor	3	Tumor
339	Tumor- (2249)	/content/data/CT KIDNEY DATASET Normal, CYST, TUMOR and STONE/TUMOR/Tumor- (2249).jpg	Tumor	3	Tumor
340	Tumor- (1542)	/content/data/CT KIDNEY DATASET Normal, CYST, TUMOR and STONE/TUMOR/Tumor- (1542).jpg	Tumor	3	Tumor
341	Tumor- (1656)	/content/data/CT KIDNEY DATASET Normal, CYST, TUMOR and STONE/TUMOR/Tumor- (1656).jpg	Tumor	3	Tumor
342	Tumor- (1182)	/content/data/CT KIDNEY DATASET Normal, CYST, TUMOR and STONE/TUMOR/Tumor- (1182).jpg	Tumor	3	Tumor
343	Tumor- (792)	/content/data/CT KIDNEY DATASET Normal, CYST, TUMOR and STONE/TUMOR/Tumor- (792).jpg	Tumor	3	Tumor
344	Tumor- (213)	/content/data/CT KIDNEY DATASET Normal, CYST, TUMOR and STONE/TUMOR/Tumor- (213).jpg	Tumor	3	Tumor
345	Tumor- (42)	/content/data/CT KIDNEY DATASET Normal, CYST, TUMOR and STONE/TUMOR/Tumor- (42).jpg	Tumor	3	Tumor
346	Tumor- (2244)	/content/data/CT KIDNEY DATASET Normal, CYST, TUMOR and STONE/TUMOR/Tumor- (2244).jpg	Tumor	3	Tumor
347	Tumor- (386)	/content/data/CT KIDNEY DATASET Normal, CYST, TUMOR and STONE/TUMOR/Tumor- (386).jpg	Tumor	3	Tumor
348	Tumor- (1866)	/content/data/CT KIDNEY DATASET Normal, CYST, TUMOR and STONE/TUMOR/Tumor- (1866).jpg	Tumor	3	Tumor
349	Tumor- (466)	/content/data/CT KIDNEY DATASET Normal, CYST, TUMOR and STONE/TUMOR/Tumor- (466).jpg	Tumor	3	Tumor
350	Tumor- (1215)	/content/data/CT KIDNEY DATASET Normal, CYST, TUMOR and STONE/TUMOR/Tumor- (1215).jpg	Tumor	3	Tumor
351	Tumor- (1850)	/content/data/CT KIDNEY DATASET Normal, CYST, TUMOR and STONE/TUMOR/Tumor- (1850).jpg	Tumor	3	Tumor
352	Tumor- (1623)	/content/data/CT KIDNEY DATASET Normal, CYST, TUMOR and STONE/TUMOR/Tumor- (1623).jpg	Tumor	3	Tumor
353	Tumor- (472)	/content/data/CT KIDNEY DATASET Normal, CYST, TUMOR and STONE/TUMOR/Tumor- (472).jpg	Tumor	3	Tumor
354	Tumor- (823)	/content/data/CT KIDNEY DATASET Normal, CYST, TUMOR and STONE/TUMOR/Tumor- (823).jpg	Tumor	3	Tumor
355	Tumor- (200)	/content/data/CT KIDNEY DATASET Normal, CYST, TUMOR and STONE/TUMOR/Tumor- (200).jpg	Tumor	3	Tumor
356	Tumor- (1650)	/content/data/CT KIDNEY DATASET Normal, CYST, TUMOR and STONE/TUMOR/Tumor- (1650).jpg	Tumor	3	Tumor
357	Tumor- (1682)	/content/data/CT KIDNEY DATASET Normal, CYST, TUMOR and STONE/TUMOR/Tumor- (1682).jpg	Tumor	3	Tumor
358	Tumor- (500)	/content/data/CT KIDNEY DATASET Normal, CYST, TUMOR and STONE/TUMOR/Tumor- (500).jpg	Tumor	3	Tumor
359	Tumor- (1307)	/content/data/CT KIDNEY DATASET Normal, CYST, TUMOR and STONE/TUMOR/Tumor- (1307).jpg	Tumor	3	Tumor
360	Tumor- (1331)	/content/data/CT KIDNEY DATASET Normal, CYST, TUMOR and STONE/TUMOR/Tumor- (1331).jpg	Tumor	3	Tumor
361	Tumor- (1862)	/content/data/CT KIDNEY DATASET Normal, CYST, TUMOR and STONE/TUMOR/Tumor- (1862).jpg	Tumor	3	Tumor
362	Tumor- (2145)	/content/data/CT KIDNEY DATASET Normal, CYST, TUMOR and STONE/TUMOR/Tumor- (2145).jpg	Tumor	3	Tumor
363	Tumor- (2222)	/content/data/CT KIDNEY DATASET Normal, CYST, TUMOR and STONE/TUMOR/Tumor- (2222).jpg	Tumor	3	Tumor
364	Tumor- (821)	/content/data/CT KIDNEY DATASET Normal, CYST, TUMOR and STONE/TUMOR/Tumor- (821).jpg	Tumor	3	Tumor
365	Tumor- (1200)	/content/data/CT KIDNEY DATASET Normal, CYST, TUMOR and STONE/TUMOR/Tumor- (1200).jpg	Tumor	3	Tumor
366	Tumor- (2230)	/content/data/CT KIDNEY DATASET Normal, CYST, TUMOR and STONE/TUMOR/Tumor- (2230).jpg	Tumor	3	Tumor
367	Tumor- (620)	/content/data/CT KIDNEY DATASET Normal, CYST, TUMOR and STONE/TUMOR/Tumor- (620).jpg	Tumor	3	Tumor
368	Tumor- (1002)	/content/data/CT KIDNEY DATASET Normal, CYST, TUMOR and STONE/TUMOR/Tumor- (1002).jpg	Tumor	3	Tumor
369	Tumor- (618)	/content/data/CT KIDNEY DATASET Normal, CYST, TUMOR and STONE/TUMOR/Tumor- (618).jpg	Tumor	3	Tumor
370	Tumor- (1422)	/content/data/CT KIDNEY DATASET Normal, CYST, TUMOR and STONE/TUMOR/Tumor- (1422).jpg	Tumor	3	Tumor
371	Tumor- (312)	/content/data/CT KIDNEY DATASET Normal, CYST, TUMOR and STONE/TUMOR/Tumor- (312).jpg	Tumor	3	Tumor
372	Tumor- (1419)	/content/data/CT KIDNEY DATASET Normal, CYST, TUMOR and STONE/TUMOR/Tumor- (1419).jpg	Tumor	3	Tumor
373	Tumor- (1363)	/content/data/CT KIDNEY DATASET Normal, CYST, TUMOR and STONE/TUMOR/Tumor- (1363).jpg	Tumor	3	Tumor
374	Tumor- (244)	/content/data/CT KIDNEY DATASET Normal, CYST, TUMOR and STONE/TUMOR/Tumor- (244).jpg	Tumor	3	Tumor
375	Tumor- (1461)	/content/data/CT KIDNEY DATASET Normal, CYST, TUMOR and STONE/TUMOR/Tumor- (1461).jpg	Tumor	3	Tumor
376	Tumor- (571)	/content/data/CT KIDNEY DATASET Normal, CYST, TUMOR and STONE/TUMOR/Tumor- (571).jpg	Tumor	3	Tumor
377	Tumor- (1100)	/content/data/CT KIDNEY DATASET Normal, CYST, TUMOR and STONE/TUMOR/Tumor- (1100).jpg	Tumor	3	Tumor
378	Tumor- (1679)	/content/data/CT KIDNEY DATASET Normal, CYST, TUMOR and STONE/TUMOR/Tumor- (1679).jpg	Tumor	3	Tumor
379	Tumor- (1154)	/content/data/CT KIDNEY DATASET Normal, CYST, TUMOR and STONE/TUMOR/Tumor- (1154).jpg	Tumor	3	Tumor
380	Tumor- (1351)	/content/data/CT KIDNEY DATASET Normal, CYST, TUMOR and STONE/TUMOR/Tumor- (1351).jpg	Tumor	3	Tumor
381	Tumor- (355)	/content/data/CT KIDNEY DATASET Normal, CYST, TUMOR and STONE/TUMOR/Tumor- (355).jpg	Tumor	3	Tumor
382	Tumor- (1956)	/content/data/CT KIDNEY DATASET Normal, CYST, TUMOR and STONE/TUMOR/Tumor- (1956).jpg	Tumor	3	Tumor
383	Tumor- (396)	/content/data/CT KIDNEY DATASET Normal, CYST, TUMOR and STONE/TUMOR/Tumor- (396).jpg	Tumor	3	Tumor
384	Tumor- (951)	/content/data/CT KIDNEY DATASET Normal, CYST, TUMOR and STONE/TUMOR/Tumor- (951).jpg	Tumor	3	Tumor
385	Tumor- (849)	/content/data/CT KIDNEY DATASET Normal, CYST, TUMOR and STONE/TUMOR/Tumor- (849).jpg	Tumor	3	Tumor
386	Tumor- (1104)	/content/data/CT KIDNEY DATASET Normal, CYST, TUMOR and STONE/TUMOR/Tumor- (1104).jpg	Tumor	3	Tumor
387	Tumor- (243)	/content/data/CT KIDNEY DATASET Normal, CYST, TUMOR and STONE/TUMOR/Tumor- (243).jpg	Tumor	3	Tumor
388	Tumor- (534)	/content/data/CT KIDNEY DATASET Normal, CYST, TUMOR and STONE/TUMOR/Tumor- (534).jpg	Tumor	3	Tumor
389	Tumor- (917)	/content/data/CT KIDNEY DATASET Normal, CYST, TUMOR and STONE/TUMOR/Tumor- (917).jpg	Tumor	3	Tumor
390	Tumor- (1611)	/content/data/CT KIDNEY DATASET Normal, CYST, TUMOR and STONE/TUMOR/Tumor- (1611).jpg	Tumor	3	Tumor
391	Tumor- (477)	/content/data/CT KIDNEY DATASET Normal, CYST, TUMOR and STONE/TUMOR/Tumor- (477).jpg	Tumor	3	Tumor
392	Tumor- (585)	/content/data/CT KIDNEY DATASET Normal, CYST, TUMOR and STONE/TUMOR/Tumor- (585).jpg	Tumor	3	Tumor
393	Tumor- (1480)	/content/data/CT KIDNEY DATASET Normal, CYST, TUMOR and STONE/TUMOR/Tumor- (1480).jpg	Tumor	3	Tumor
394	Tumor- (2116)	/content/data/CT KIDNEY DATASET Normal, CYST, TUMOR and STONE/TUMOR/Tumor- (2116).jpg	Tumor	3	Tumor
395	Tumor- (1150)	/content/data/CT KIDNEY DATASET Normal, CYST, TUMOR and STONE/TUMOR/Tumor- (1150).jpg	Tumor	3	Tumor
396	Tumor- (879)	/content/data/CT KIDNEY DATASET Normal, CYST, TUMOR and STONE/TUMOR/Tumor- (879).jpg	Tumor	3	Tumor
397	Tumor- (1581)	/content/data/CT KIDNEY DATASET Normal, CYST, TUMOR and STONE/TUMOR/Tumor- (1581).jpg	Tumor	3	Tumor
398	Tumor- (1942)	/content/data/CT KIDNEY DATASET Normal, CYST, TUMOR and STONE/TUMOR/Tumor- (1942).jpg	Tumor	3	Tumor
399	Tumor- (2192)	/content/data/CT KIDNEY DATASET Normal, CYST, TUMOR and STONE/TUMOR/Tumor- (2192).jpg	Tumor	3	Tumor
400	Tumor- (2219)	/content/data/CT KIDNEY DATASET Normal, CYST, TUMOR and STONE/TUMOR/Tumor- (2219).jpg	Tumor	3	Tumor
401	Tumor- (245)	/content/data/CT KIDNEY DATASET Normal, CYST, TUMOR and STONE/TUMOR/Tumor- (245).jpg	Tumor	3	Tumor
402	Tumor- (2168)	/content/data/CT KIDNEY DATASET Normal, CYST, TUMOR and STONE/TUMOR/Tumor- (2168).jpg	Tumor	3	Tumor
403	Tumor- (743)	/content/data/CT KIDNEY DATASET Normal, CYST, TUMOR and STONE/TUMOR/Tumor- (743).jpg	Tumor	3	Tumor
404	Tumor- (1435)	/content/data/CT KIDNEY DATASET Normal, CYST, TUMOR and STONE/TUMOR/Tumor- (1435).jpg	Tumor	3	Tumor
405	Tumor- (1867)	/content/data/CT KIDNEY DATASET Normal, CYST, TUMOR and STONE/TUMOR/Tumor- (1867).jpg	Tumor	3	Tumor
406	Tumor- (2233)	/content/data/CT KIDNEY DATASET Normal, CYST, TUMOR and STONE/TUMOR/Tumor- (2233).jpg	Tumor	3	Tumor
407	Tumor- (2146)	/content/data/CT KIDNEY DATASET Normal, CYST, TUMOR and STONE/TUMOR/Tumor- (2146).jpg	Tumor	3	Tumor
408	Tumor- (2024)	/content/data/CT KIDNEY DATASET Normal, CYST, TUMOR and STONE/TUMOR/Tumor- (2024).jpg	Tumor	3	Tumor
409	Tumor- (1378)	/content/data/CT KIDNEY DATASET Normal, CYST, TUMOR and STONE/TUMOR/Tumor- (1378).jpg	Tumor	3	Tumor
410	Tumor- (765)	/content/data/CT KIDNEY DATASET Normal, CYST, TUMOR and STONE/TUMOR/Tumor- (765).jpg	Tumor	3	Tumor
411	Tumor- (1587)	/content/data/CT KIDNEY DATASET Normal, CYST, TUMOR and STONE/TUMOR/Tumor- (1587).jpg	Tumor	3	Tumor
412	Tumor- (768)	/content/data/CT KIDNEY DATASET Normal, CYST, TUMOR and STONE/TUMOR/Tumor- (768).jpg	Tumor	3	Tumor
413	Tumor- (1748)	/content/data/CT KIDNEY DATASET Normal, CYST, TUMOR and STONE/TUMOR/Tumor- (1748).jpg	Tumor	3	Tumor
414	Tumor- (1023)	/content/data/CT KIDNEY DATASET Normal, CYST, TUMOR and STONE/TUMOR/Tumor- (1023).jpg	Tumor	3	Tumor
415	Tumor- (2016)	/content/data/CT KIDNEY DATASET Normal, CYST, TUMOR and STONE/TUMOR/Tumor- (2016).jpg	Tumor	3	Tumor
416	Tumor- (284)	/content/data/CT KIDNEY DATASET Normal, CYST, TUMOR and STONE/TUMOR/Tumor- (284).jpg	Tumor	3	Tumor
417	Tumor- (82)	/content/data/CT KIDNEY DATASET Normal, CYST, TUMOR and STONE/TUMOR/Tumor- (82).jpg	Tumor	3	Tumor
418	Tumor- (1398)	/content/data/CT KIDNEY DATASET Normal, CYST, TUMOR and STONE/TUMOR/Tumor- (1398).jpg	Tumor	3	Tumor
419	Tumor- (2086)	/content/data/CT KIDNEY DATASET Normal, CYST, TUMOR and STONE/TUMOR/Tumor- (2086).jpg	Tumor	3	Tumor
420	Tumor- (574)	/content/data/CT KIDNEY DATASET Normal, CYST, TUMOR and STONE/TUMOR/Tumor- (574).jpg	Tumor	3	Tumor
421	Tumor- (1191)	/content/data/CT KIDNEY DATASET Normal, CYST, TUMOR and STONE/TUMOR/Tumor- (1191).jpg	Tumor	3	Tumor
422	Tumor- (2274)	/content/data/CT KIDNEY DATASET Normal, CYST, TUMOR and STONE/TUMOR/Tumor- (2274).jpg	Tumor	3	Tumor
423	Tumor- (319)	/content/data/CT KIDNEY DATASET Normal, CYST, TUMOR and STONE/TUMOR/Tumor- (319).jpg	Tumor	3	Tumor
424	Tumor- (246)	/content/data/CT KIDNEY DATASET Normal, CYST, TUMOR and STONE/TUMOR/Tumor- (246).jpg	Tumor	3	Tumor
425	Tumor- (2147)	/content/data/CT KIDNEY DATASET Normal, CYST, TUMOR and STONE/TUMOR/Tumor- (2147).jpg	Tumor	3	Tumor
426	Tumor- (1517)	/content/data/CT KIDNEY DATASET Normal, CYST, TUMOR and STONE/TUMOR/Tumor- (1517).jpg	Tumor	3	Tumor
427	Tumor- (1630)	/content/data/CT KIDNEY DATASET Normal, CYST, TUMOR and STONE/TUMOR/Tumor- (1630).jpg	Tumor	3	Tumor
428	Tumor- (2101)	/content/data/CT KIDNEY DATASET Normal, CYST, TUMOR and STONE/TUMOR/Tumor- (2101).jpg	Tumor	3	Tumor
429	Tumor- (1229)	/content/data/CT KIDNEY DATASET Normal, CYST, TUMOR and STONE/TUMOR/Tumor- (1229).jpg	Tumor	3	Tumor
430	Tumor- (1106)	/content/data/CT KIDNEY DATASET Normal, CYST, TUMOR and STONE/TUMOR/Tumor- (1106).jpg	Tumor	3	Tumor
431	Tumor- (1694)	/content/data/CT KIDNEY DATASET Normal, CYST, TUMOR and STONE/TUMOR/Tumor- (1694).jpg	Tumor	3	Tumor
432	Tumor- (2202)	/content/data/CT KIDNEY DATASET Normal, CYST, TUMOR and STONE/TUMOR/Tumor- (2202).jpg	Tumor	3	Tumor
433	Tumor- (1530)	/content/data/CT KIDNEY DATASET Normal, CYST, TUMOR and STONE/TUMOR/Tumor- (1530).jpg	Tumor	3	Tumor
434	Tumor- (1238)	/content/data/CT KIDNEY DATASET Normal, CYST, TUMOR and STONE/TUMOR/Tumor- (1238).jpg	Tumor	3	Tumor
435	Tumor- (2152)	/content/data/CT KIDNEY DATASET Normal, CYST, TUMOR and STONE/TUMOR/Tumor- (2152).jpg	Tumor	3	Tumor
436	Tumor- (1910)	/content/data/CT KIDNEY DATASET Normal, CYST, TUMOR and STONE/TUMOR/Tumor- (1910).jpg	Tumor	3	Tumor
437	Tumor- (430)	/content/data/CT KIDNEY DATASET Normal, CYST, TUMOR and STONE/TUMOR/Tumor- (430).jpg	Tumor	3	Tumor
438	Tumor- (220)	/content/data/CT KIDNEY DATASET Normal, CYST, TUMOR and STONE/TUMOR/Tumor- (220).jpg	Tumor	3	Tumor
439	Tumor- (1335)	/content/data/CT KIDNEY DATASET Normal, CYST, TUMOR and STONE/TUMOR/Tumor- (1335).jpg	Tumor	3	Tumor
440	Tumor- (1116)	/content/data/CT KIDNEY DATASET Normal, CYST, TUMOR and STONE/TUMOR/Tumor- (1116).jpg	Tumor	3	Tumor
441	Tumor- (1606)	/content/data/CT KIDNEY DATASET Normal, CYST, TUMOR and STONE/TUMOR/Tumor- (1606).jpg	Tumor	3	Tumor
442	Tumor- (1736)	/content/data/CT KIDNEY DATASET Normal, CYST, TUMOR and STONE/TUMOR/Tumor- (1736).jpg	Tumor	3	Tumor
443	Tumor- (803)	/content/data/CT KIDNEY DATASET Normal, CYST, TUMOR and STONE/TUMOR/Tumor- (803).jpg	Tumor	3	Tumor
444	Tumor- (880)	/content/data/CT KIDNEY DATASET Normal, CYST, TUMOR and STONE/TUMOR/Tumor- (880).jpg	Tumor	3	Tumor
445	Tumor- (1204)	/content/data/CT KIDNEY DATASET Normal, CYST, TUMOR and STONE/TUMOR/Tumor- (1204).jpg	Tumor	3	Tumor
446	Tumor- (129)	/content/data/CT KIDNEY DATASET Normal, CYST, TUMOR and STONE/TUMOR/Tumor- (129).jpg	Tumor	3	Tumor
447	Tumor- (1001)	/content/data/CT KIDNEY DATASET Normal, CYST, TUMOR and STONE/TUMOR/Tumor- (1001).jpg	Tumor	3	Tumor
448	Tumor- (852)	/content/data/CT KIDNEY DATASET Normal, CYST, TUMOR and STONE/TUMOR/Tumor- (852).jpg	Tumor	3	Tumor
449	Tumor- (648)	/content/data/CT KIDNEY DATASET Normal, CYST, TUMOR and STONE/TUMOR/Tumor- (648).jpg	Tumor	3	Tumor
450	Tumor- (970)	/content/data/CT KIDNEY DATASET Normal, CYST, TUMOR and STONE/TUMOR/Tumor- (970).jpg	Tumor	3	Tumor
451	Tumor- (322)	/content/data/CT KIDNEY DATASET Normal, CYST, TUMOR and STONE/TUMOR/Tumor- (322).jpg	Tumor	3	Tumor
452	Tumor- (530)	/content/data/CT KIDNEY DATASET Normal, CYST, TUMOR and STONE/TUMOR/Tumor- (530).jpg	Tumor	3	Tumor
453	Tumor- (794)	/content/data/CT KIDNEY DATASET Normal, CYST, TUMOR and STONE/TUMOR/Tumor- (794).jpg	Tumor	3	Tumor
454	Tumor- (569)	/content/data/CT KIDNEY DATASET Normal, CYST, TUMOR and STONE/TUMOR/Tumor- (569).jpg	Tumor	3	Tumor
455	Tumor- (739)	/content/data/CT KIDNEY DATASET Normal, CYST, TUMOR and STONE/TUMOR/Tumor- (739).jpg	Tumor	3	Tumor
456	Tumor- (619)	/content/data/CT KIDNEY DATASET Normal, CYST, TUMOR and STONE/TUMOR/Tumor- (619).jpg	Tumor	3	Tumor
457	Tumor- (91)	/content/data/CT KIDNEY DATASET Normal, CYST, TUMOR and STONE/TUMOR/Tumor- (91).jpg	Tumor	3	Tumor
458	Tumor- (2123)	/content/data/CT KIDNEY DATASET Normal, CYST, TUMOR and STONE/TUMOR/Tumor- (2123).jpg	Tumor	3	Tumor
459	Tumor- (724)	/content/data/CT KIDNEY DATASET Normal, CYST, TUMOR and STONE/TUMOR/Tumor- (724).jpg	Tumor	3	Tumor
460	Tumor- (836)	/content/data/CT KIDNEY DATASET Normal, CYST, TUMOR and STONE/TUMOR/Tumor- (836).jpg	Tumor	3	Tumor
461	Tumor- (2076)	/content/data/CT KIDNEY DATASET Normal, CYST, TUMOR and STONE/TUMOR/Tumor- (2076).jpg	Tumor	3	Tumor
462	Tumor- (638)	/content/data/CT KIDNEY DATASET Normal, CYST, TUMOR and STONE/TUMOR/Tumor- (638).jpg	Tumor	3	Tumor
463	Tumor- (1316)	/content/data/CT KIDNEY DATASET Normal, CYST, TUMOR and STONE/TUMOR/Tumor- (1316).jpg	Tumor	3	Tumor
464	Tumor- (1973)	/content/data/CT KIDNEY DATASET Normal, CYST, TUMOR and STONE/TUMOR/Tumor- (1973).jpg	Tumor	3	Tumor
465	Tumor- (631)	/content/data/CT KIDNEY DATASET Normal, CYST, TUMOR and STONE/TUMOR/Tumor- (631).jpg	Tumor	3	Tumor
466	Tumor- (1767)	/content/data/CT KIDNEY DATASET Normal, CYST, TUMOR and STONE/TUMOR/Tumor- (1767).jpg	Tumor	3	Tumor
467	Tumor- (2015)	/content/data/CT KIDNEY DATASET Normal, CYST, TUMOR and STONE/TUMOR/Tumor- (2015).jpg	Tumor	3	Tumor
468	Tumor- (2045)	/content/data/CT KIDNEY DATASET Normal, CYST, TUMOR and STONE/TUMOR/Tumor- (2045).jpg	Tumor	3	Tumor
469	Tumor- (1079)	/content/data/CT KIDNEY DATASET Normal, CYST, TUMOR and STONE/TUMOR/Tumor- (1079).jpg	Tumor	3	Tumor
470	Tumor- (2277)	/content/data/CT KIDNEY DATASET Normal, CYST, TUMOR and STONE/TUMOR/Tumor- (2277).jpg	Tumor	3	Tumor
471	Tumor- (197)	/content/data/CT KIDNEY DATASET Normal, CYST, TUMOR and STONE/TUMOR/Tumor- (197).jpg	Tumor	3	Tumor
472	Tumor- (1545)	/content/data/CT KIDNEY DATASET Normal, CYST, TUMOR and STONE/TUMOR/Tumor- (1545).jpg	Tumor	3	Tumor
473	Tumor- (564)	/content/data/CT KIDNEY DATASET Normal, CYST, TUMOR and STONE/TUMOR/Tumor- (564).jpg	Tumor	3	Tumor
474	Tumor- (81)	/content/data/CT KIDNEY DATASET Normal, CYST, TUMOR and STONE/TUMOR/Tumor- (81).jpg	Tumor	3	Tumor
475	Tumor- (2231)	/content/data/CT KIDNEY DATASET Normal, CYST, TUMOR and STONE/TUMOR/Tumor- (2231).jpg	Tumor	3	Tumor
476	Tumor- (2038)	/content/data/CT KIDNEY DATASET Normal, CYST, TUMOR and STONE/TUMOR/Tumor- (2038).jpg	Tumor	3	Tumor
477	Tumor- (2157)	/content/data/CT KIDNEY DATASET Normal, CYST, TUMOR and STONE/TUMOR/Tumor- (2157).jpg	Tumor	3	Tumor
478	Tumor- (1685)	/content/data/CT KIDNEY DATASET Normal, CYST, TUMOR and STONE/TUMOR/Tumor- (1685).jpg	Tumor	3	Tumor
479	Tumor- (224)	/content/data/CT KIDNEY DATASET Normal, CYST, TUMOR and STONE/TUMOR/Tumor- (224).jpg	Tumor	3	Tumor
480	Tumor- (2229)	/content/data/CT KIDNEY DATASET Normal, CYST, TUMOR and STONE/TUMOR/Tumor- (2229).jpg	Tumor	3	Tumor
481	Tumor- (1085)	/content/data/CT KIDNEY DATASET Normal, CYST, TUMOR and STONE/TUMOR/Tumor- (1085).jpg	Tumor	3	Tumor
482	Tumor- (1098)	/content/data/CT KIDNEY DATASET Normal, CYST, TUMOR and STONE/TUMOR/Tumor- (1098).jpg	Tumor	3	Tumor
483	Tumor- (166)	/content/data/CT KIDNEY DATASET Normal, CYST, TUMOR and STONE/TUMOR/Tumor- (166).jpg	Tumor	3	Tumor
484	Tumor- (1024)	/content/data/CT KIDNEY DATASET Normal, CYST, TUMOR and STONE/TUMOR/Tumor- (1024).jpg	Tumor	3	Tumor
485	Tumor- (1145)	/content/data/CT KIDNEY DATASET Normal, CYST, TUMOR and STONE/TUMOR/Tumor- (1145).jpg	Tumor	3	Tumor
486	Tumor- (1008)	/content/data/CT KIDNEY DATASET Normal, CYST, TUMOR and STONE/TUMOR/Tumor- (1008).jpg	Tumor	3	Tumor
487	Tumor- (2138)	/content/data/CT KIDNEY DATASET Normal, CYST, TUMOR and STONE/TUMOR/Tumor- (2138).jpg	Tumor	3	Tumor
488	Tumor- (260)	/content/data/CT KIDNEY DATASET Normal, CYST, TUMOR and STONE/TUMOR/Tumor- (260).jpg	Tumor	3	Tumor
489	Tumor- (781)	/content/data/CT KIDNEY DATASET Normal, CYST, TUMOR and STONE/TUMOR/Tumor- (781).jpg	Tumor	3	Tumor
490	Tumor- (1379)	/content/data/CT KIDNEY DATASET Normal, CYST, TUMOR and STONE/TUMOR/Tumor- (1379).jpg	Tumor	3	Tumor
491	Tumor- (1951)	/content/data/CT KIDNEY DATASET Normal, CYST, TUMOR and STONE/TUMOR/Tumor- (1951).jpg	Tumor	3	Tumor
492	Tumor- (1997)	/content/data/CT KIDNEY DATASET Normal, CYST, TUMOR and STONE/TUMOR/Tumor- (1997).jpg	Tumor	3	Tumor
493	Tumor- (730)	/content/data/CT KIDNEY DATASET Normal, CYST, TUMOR and STONE/TUMOR/Tumor- (730).jpg	Tumor	3	Tumor
494	Tumor- (1436)	/content/data/CT KIDNEY DATASET Normal, CYST, TUMOR and STONE/TUMOR/Tumor- (1436).jpg	Tumor	3	Tumor
495	Tumor- (798)	/content/data/CT KIDNEY DATASET Normal, CYST, TUMOR and STONE/TUMOR/Tumor- (798).jpg	Tumor	3	Tumor
496	Tumor- (2198)	/content/data/CT KIDNEY DATASET Normal, CYST, TUMOR and STONE/TUMOR/Tumor- (2198).jpg	Tumor	3	Tumor
497	Tumor- (327)	/content/data/CT KIDNEY DATASET Normal, CYST, TUMOR and STONE/TUMOR/Tumor- (327).jpg	Tumor	3	Tumor
498	Tumor- (1394)	/content/data/CT KIDNEY DATASET Normal, CYST, TUMOR and STONE/TUMOR/Tumor- (1394).jpg	Tumor	3	Tumor
499	Tumor- (1256)	/content/data/CT KIDNEY DATASET Normal, CYST, TUMOR and STONE/TUMOR/Tumor- (1256).jpg	Tumor	3	Tumor
500	Tumor- (757)	/content/data/CT KIDNEY DATASET Normal, CYST, TUMOR and STONE/TUMOR/Tumor- (757).jpg	Tumor	3	Tumor
501	Tumor- (785)	/content/data/CT KIDNEY DATASET Normal, CYST, TUMOR and STONE/TUMOR/Tumor- (785).jpg	Tumor	3	Tumor
502	Tumor- (2265)	/content/data/CT KIDNEY DATASET Normal, CYST, TUMOR and STONE/TUMOR/Tumor- (2265).jpg	Tumor	3	Tumor
503	Tumor- (925)	/content/data/CT KIDNEY DATASET Normal, CYST, TUMOR and STONE/TUMOR/Tumor- (925).jpg	Tumor	3	Tumor
504	Tumor- (627)	/content/data/CT KIDNEY DATASET Normal, CYST, TUMOR and STONE/TUMOR/Tumor- (627).jpg	Tumor	3	Tumor
505	Tumor- (240)	/content/data/CT KIDNEY DATASET Normal, CYST, TUMOR and STONE/TUMOR/Tumor- (240).jpg	Tumor	3	Tumor
506	Tumor- (374)	/content/data/CT KIDNEY DATASET Normal, CYST, TUMOR and STONE/TUMOR/Tumor- (374).jpg	Tumor	3	Tumor
507	Tumor- (468)	/content/data/CT KIDNEY DATASET Normal, CYST, TUMOR and STONE/TUMOR/Tumor- (468).jpg	Tumor	3	Tumor
508	Tumor- (2137)	/content/data/CT KIDNEY DATASET Normal, CYST, TUMOR and STONE/TUMOR/Tumor- (2137).jpg	Tumor	3	Tumor
509	Tumor- (806)	/content/data/CT KIDNEY DATASET Normal, CYST, TUMOR and STONE/TUMOR/Tumor- (806).jpg	Tumor	3	Tumor
510	Tumor- (749)	/content/data/CT KIDNEY DATASET Normal, CYST, TUMOR and STONE/TUMOR/Tumor- (749).jpg	Tumor	3	Tumor
511	Tumor- (422)	/content/data/CT KIDNEY DATASET Normal, CYST, TUMOR and STONE/TUMOR/Tumor- (422).jpg	Tumor	3	Tumor
512	Tumor- (1118)	/content/data/CT KIDNEY DATASET Normal, CYST, TUMOR and STONE/TUMOR/Tumor- (1118).jpg	Tumor	3	Tumor
513	Tumor- (745)	/content/data/CT KIDNEY DATASET Normal, CYST, TUMOR and STONE/TUMOR/Tumor- (745).jpg	Tumor	3	Tumor
514	Tumor- (1725)	/content/data/CT KIDNEY DATASET Normal, CYST, TUMOR and STONE/TUMOR/Tumor- (1725).jpg	Tumor	3	Tumor
515	Tumor- (459)	/content/data/CT KIDNEY DATASET Normal, CYST, TUMOR and STONE/TUMOR/Tumor- (459).jpg	Tumor	3	Tumor
516	Tumor- (301)	/content/data/CT KIDNEY DATASET Normal, CYST, TUMOR and STONE/TUMOR/Tumor- (301).jpg	Tumor	3	Tumor
517	Tumor- (282)	/content/data/CT KIDNEY DATASET Normal, CYST, TUMOR and STONE/TUMOR/Tumor- (282).jpg	Tumor	3	Tumor
518	Tumor- (787)	/content/data/CT KIDNEY DATASET Normal, CYST, TUMOR and STONE/TUMOR/Tumor- (787).jpg	Tumor	3	Tumor
519	Tumor- (70)	/content/data/CT KIDNEY DATASET Normal, CYST, TUMOR and STONE/TUMOR/Tumor- (70).jpg	Tumor	3	Tumor
520	Tumor- (97)	/content/data/CT KIDNEY DATASET Normal, CYST, TUMOR and STONE/TUMOR/Tumor- (97).jpg	Tumor	3	Tumor
521	Tumor- (2268)	/content/data/CT KIDNEY DATASET Normal, CYST, TUMOR and STONE/TUMOR/Tumor- (2268).jpg	Tumor	3	Tumor
522	Tumor- (1470)	/content/data/CT KIDNEY DATASET Normal, CYST, TUMOR and STONE/TUMOR/Tumor- (1470).jpg	Tumor	3	Tumor
523	Tumor- (756)	/content/data/CT KIDNEY DATASET Normal, CYST, TUMOR and STONE/TUMOR/Tumor- (756).jpg	Tumor	3	Tumor
524	Tumor- (1666)	/content/data/CT KIDNEY DATASET Normal, CYST, TUMOR and STONE/TUMOR/Tumor- (1666).jpg	Tumor	3	Tumor
525	Tumor- (1158)	/content/data/CT KIDNEY DATASET Normal, CYST, TUMOR and STONE/TUMOR/Tumor- (1158).jpg	Tumor	3	Tumor
526	Tumor- (1467)	/content/data/CT KIDNEY DATASET Normal, CYST, TUMOR and STONE/TUMOR/Tumor- (1467).jpg	Tumor	3	Tumor
527	Tumor- (1206)	/content/data/CT KIDNEY DATASET Normal, CYST, TUMOR and STONE/TUMOR/Tumor- (1206).jpg	Tumor	3	Tumor
528	Tumor- (1103)	/content/data/CT KIDNEY DATASET Normal, CYST, TUMOR and STONE/TUMOR/Tumor- (1103).jpg	Tumor	3	Tumor
529	Tumor- (491)	/content/data/CT KIDNEY DATASET Normal, CYST, TUMOR and STONE/TUMOR/Tumor- (491).jpg	Tumor	3	Tumor
530	Tumor- (702)	/content/data/CT KIDNEY DATASET Normal, CYST, TUMOR and STONE/TUMOR/Tumor- (702).jpg	Tumor	3	Tumor
531	Tumor- (1438)	/content/data/CT KIDNEY DATASET Normal, CYST, TUMOR and STONE/TUMOR/Tumor- (1438).jpg	Tumor	3	Tumor
532	Tumor- (1989)	/content/data/CT KIDNEY DATASET Normal, CYST, TUMOR and STONE/TUMOR/Tumor- (1989).jpg	Tumor	3	Tumor
533	Tumor- (2261)	/content/data/CT KIDNEY DATASET Normal, CYST, TUMOR and STONE/TUMOR/Tumor- (2261).jpg	Tumor	3	Tumor
534	Tumor- (662)	/content/data/CT KIDNEY DATASET Normal, CYST, TUMOR and STONE/TUMOR/Tumor- (662).jpg	Tumor	3	Tumor
535	Tumor- (1083)	/content/data/CT KIDNEY DATASET Normal, CYST, TUMOR and STONE/TUMOR/Tumor- (1083).jpg	Tumor	3	Tumor
536	Tumor- (876)	/content/data/CT KIDNEY DATASET Normal, CYST, TUMOR and STONE/TUMOR/Tumor- (876).jpg	Tumor	3	Tumor
537	Tumor- (1482)	/content/data/CT KIDNEY DATASET Normal, CYST, TUMOR and STONE/TUMOR/Tumor- (1482).jpg	Tumor	3	Tumor
538	Tumor- (991)	/content/data/CT KIDNEY DATASET Normal, CYST, TUMOR and STONE/TUMOR/Tumor- (991).jpg	Tumor	3	Tumor
539	Tumor- (1962)	/content/data/CT KIDNEY DATASET Normal, CYST, TUMOR and STONE/TUMOR/Tumor- (1962).jpg	Tumor	3	Tumor
540	Tumor- (517)	/content/data/CT KIDNEY DATASET Normal, CYST, TUMOR and STONE/TUMOR/Tumor- (517).jpg	Tumor	3	Tumor
541	Tumor- (812)	/content/data/CT KIDNEY DATASET Normal, CYST, TUMOR and STONE/TUMOR/Tumor- (812).jpg	Tumor	3	Tumor
542	Tumor- (408)	/content/data/CT KIDNEY DATASET Normal, CYST, TUMOR and STONE/TUMOR/Tumor- (408).jpg	Tumor	3	Tumor
543	Tumor- (746)	/content/data/CT KIDNEY DATASET Normal, CYST, TUMOR and STONE/TUMOR/Tumor- (746).jpg	Tumor	3	Tumor
544	Tumor- (1519)	/content/data/CT KIDNEY DATASET Normal, CYST, TUMOR and STONE/TUMOR/Tumor- (1519).jpg	Tumor	3	Tumor
545	Tumor- (689)	/content/data/CT KIDNEY DATASET Normal, CYST, TUMOR and STONE/TUMOR/Tumor- (689).jpg	Tumor	3	Tumor
546	Tumor- (1289)	/content/data/CT KIDNEY DATASET Normal, CYST, TUMOR and STONE/TUMOR/Tumor- (1289).jpg	Tumor	3	Tumor
547	Tumor- (831)	/content/data/CT KIDNEY DATASET Normal, CYST, TUMOR and STONE/TUMOR/Tumor- (831).jpg	Tumor	3	Tumor
548	Tumor- (526)	/content/data/CT KIDNEY DATASET Normal, CYST, TUMOR and STONE/TUMOR/Tumor- (526).jpg	Tumor	3	Tumor
549	Tumor- (2108)	/content/data/CT KIDNEY DATASET Normal, CYST, TUMOR and STONE/TUMOR/Tumor- (2108).jpg	Tumor	3	Tumor
550	Tumor- (2089)	/content/data/CT KIDNEY DATASET Normal, CYST, TUMOR and STONE/TUMOR/Tumor- (2089).jpg	Tumor	3	Tumor
551	Tumor- (345)	/content/data/CT KIDNEY DATASET Normal, CYST, TUMOR and STONE/TUMOR/Tumor- (345).jpg	Tumor	3	Tumor
552	Tumor- (92)	/content/data/CT KIDNEY DATASET Normal, CYST, TUMOR and STONE/TUMOR/Tumor- (92).jpg	Tumor	3	Tumor
553	Tumor- (1231)	/content/data/CT KIDNEY DATASET Normal, CYST, TUMOR and STONE/TUMOR/Tumor- (1231).jpg	Tumor	3	Tumor
554	Tumor- (221)	/content/data/CT KIDNEY DATASET Normal, CYST, TUMOR and STONE/TUMOR/Tumor- (221).jpg	Tumor	3	Tumor
555	Tumor- (1884)	/content/data/CT KIDNEY DATASET Normal, CYST, TUMOR and STONE/TUMOR/Tumor- (1884).jpg	Tumor	3	Tumor
556	Tumor- (1255)	/content/data/CT KIDNEY DATASET Normal, CYST, TUMOR and STONE/TUMOR/Tumor- (1255).jpg	Tumor	3	Tumor
557	Tumor- (1718)	/content/data/CT KIDNEY DATASET Normal, CYST, TUMOR and STONE/TUMOR/Tumor- (1718).jpg	Tumor	3	Tumor
558	Tumor- (11)	/content/data/CT KIDNEY DATASET Normal, CYST, TUMOR and STONE/TUMOR/Tumor- (11).jpg	Tumor	3	Tumor
559	Tumor- (398)	/content/data/CT KIDNEY DATASET Normal, CYST, TUMOR and STONE/TUMOR/Tumor- (398).jpg	Tumor	3	Tumor
560	Tumor- (1546)	/content/data/CT KIDNEY DATASET Normal, CYST, TUMOR and STONE/TUMOR/Tumor- (1546).jpg	Tumor	3	Tumor
561	Tumor- (953)	/content/data/CT KIDNEY DATASET Normal, CYST, TUMOR and STONE/TUMOR/Tumor- (953).jpg	Tumor	3	Tumor
562	Tumor- (1294)	/content/data/CT KIDNEY DATASET Normal, CYST, TUMOR and STONE/TUMOR/Tumor- (1294).jpg	Tumor	3	Tumor
563	Tumor- (1772)	/content/data/CT KIDNEY DATASET Normal, CYST, TUMOR and STONE/TUMOR/Tumor- (1772).jpg	Tumor	3	Tumor
564	Tumor- (1852)	/content/data/CT KIDNEY DATASET Normal, CYST, TUMOR and STONE/TUMOR/Tumor- (1852).jpg	Tumor	3	Tumor
565	Tumor- (1644)	/content/data/CT KIDNEY DATASET Normal, CYST, TUMOR and STONE/TUMOR/Tumor- (1644).jpg	Tumor	3	Tumor
566	Tumor- (331)	/content/data/CT KIDNEY DATASET Normal, CYST, TUMOR and STONE/TUMOR/Tumor- (331).jpg	Tumor	3	Tumor
567	Tumor- (1754)	/content/data/CT KIDNEY DATASET Normal, CYST, TUMOR and STONE/TUMOR/Tumor- (1754).jpg	Tumor	3	Tumor
568	Tumor- (1169)	/content/data/CT KIDNEY DATASET Normal, CYST, TUMOR and STONE/TUMOR/Tumor- (1169).jpg	Tumor	3	Tumor
569	Tumor- (1716)	/content/data/CT KIDNEY DATASET Normal, CYST, TUMOR and STONE/TUMOR/Tumor- (1716).jpg	Tumor	3	Tumor
570	Tumor- (488)	/content/data/CT KIDNEY DATASET Normal, CYST, TUMOR and STONE/TUMOR/Tumor- (488).jpg	Tumor	3	Tumor
571	Tumor- (56)	/content/data/CT KIDNEY DATASET Normal, CYST, TUMOR and STONE/TUMOR/Tumor- (56).jpg	Tumor	3	Tumor
572	Tumor- (1460)	/content/data/CT KIDNEY DATASET Normal, CYST, TUMOR and STONE/TUMOR/Tumor- (1460).jpg	Tumor	3	Tumor
573	Tumor- (1704)	/content/data/CT KIDNEY DATASET Normal, CYST, TUMOR and STONE/TUMOR/Tumor- (1704).jpg	Tumor	3	Tumor
574	Tumor- (2181)	/content/data/CT KIDNEY DATASET Normal, CYST, TUMOR and STONE/TUMOR/Tumor- (2181).jpg	Tumor	3	Tumor
575	Tumor- (1276)	/content/data/CT KIDNEY DATASET Normal, CYST, TUMOR and STONE/TUMOR/Tumor- (1276).jpg	Tumor	3	Tumor
576	Tumor- (2062)	/content/data/CT KIDNEY DATASET Normal, CYST, TUMOR and STONE/TUMOR/Tumor- (2062).jpg	Tumor	3	Tumor
577	Tumor- (1841)	/content/data/CT KIDNEY DATASET Normal, CYST, TUMOR and STONE/TUMOR/Tumor- (1841).jpg	Tumor	3	Tumor
578	Tumor- (1168)	/content/data/CT KIDNEY DATASET Normal, CYST, TUMOR and STONE/TUMOR/Tumor- (1168).jpg	Tumor	3	Tumor
579	Tumor- (1947)	/content/data/CT KIDNEY DATASET Normal, CYST, TUMOR and STONE/TUMOR/Tumor- (1947).jpg	Tumor	3	Tumor
580	Tumor- (579)	/content/data/CT KIDNEY DATASET Normal, CYST, TUMOR and STONE/TUMOR/Tumor- (579).jpg	Tumor	3	Tumor
581	Tumor- (1563)	/content/data/CT KIDNEY DATASET Normal, CYST, TUMOR and STONE/TUMOR/Tumor- (1563).jpg	Tumor	3	Tumor
582	Tumor- (29)	/content/data/CT KIDNEY DATASET Normal, CYST, TUMOR and STONE/TUMOR/Tumor- (29).jpg	Tumor	3	Tumor
583	Tumor- (214)	/content/data/CT KIDNEY DATASET Normal, CYST, TUMOR and STONE/TUMOR/Tumor- (214).jpg	Tumor	3	Tumor
584	Tumor- (1277)	/content/data/CT KIDNEY DATASET Normal, CYST, TUMOR and STONE/TUMOR/Tumor- (1277).jpg	Tumor	3	Tumor
585	Tumor- (40)	/content/data/CT KIDNEY DATASET Normal, CYST, TUMOR and STONE/TUMOR/Tumor- (40).jpg	Tumor	3	Tumor
586	Tumor- (1855)	/content/data/CT KIDNEY DATASET Normal, CYST, TUMOR and STONE/TUMOR/Tumor- (1855).jpg	Tumor	3	Tumor
587	Tumor- (2118)	/content/data/CT KIDNEY DATASET Normal, CYST, TUMOR and STONE/TUMOR/Tumor- (2118).jpg	Tumor	3	Tumor
588	Tumor- (269)	/content/data/CT KIDNEY DATASET Normal, CYST, TUMOR and STONE/TUMOR/Tumor- (269).jpg	Tumor	3	Tumor
589	Tumor- (2112)	/content/data/CT KIDNEY DATASET Normal, CYST, TUMOR and STONE/TUMOR/Tumor- (2112).jpg	Tumor	3	Tumor
590	Tumor- (1782)	/content/data/CT KIDNEY DATASET Normal, CYST, TUMOR and STONE/TUMOR/Tumor- (1782).jpg	Tumor	3	Tumor
591	Tumor- (125)	/content/data/CT KIDNEY DATASET Normal, CYST, TUMOR and STONE/TUMOR/Tumor- (125).jpg	Tumor	3	Tumor
592	Tumor- (820)	/content/data/CT KIDNEY DATASET Normal, CYST, TUMOR and STONE/TUMOR/Tumor- (820).jpg	Tumor	3	Tumor
593	Tumor- (86)	/content/data/CT KIDNEY DATASET Normal, CYST, TUMOR and STONE/TUMOR/Tumor- (86).jpg	Tumor	3	Tumor
594	Tumor- (2122)	/content/data/CT KIDNEY DATASET Normal, CYST, TUMOR and STONE/TUMOR/Tumor- (2122).jpg	Tumor	3	Tumor
595	Tumor- (1445)	/content/data/CT KIDNEY DATASET Normal, CYST, TUMOR and STONE/TUMOR/Tumor- (1445).jpg	Tumor	3	Tumor
596	Tumor- (1524)	/content/data/CT KIDNEY DATASET Normal, CYST, TUMOR and STONE/TUMOR/Tumor- (1524).jpg	Tumor	3	Tumor
597	Tumor- (449)	/content/data/CT KIDNEY DATASET Normal, CYST, TUMOR and STONE/TUMOR/Tumor- (449).jpg	Tumor	3	Tumor
598	Tumor- (445)	/content/data/CT KIDNEY DATASET Normal, CYST, TUMOR and STONE/TUMOR/Tumor- (445).jpg	Tumor	3	Tumor
599	Tumor- (1030)	/content/data/CT KIDNEY DATASET Normal, CYST, TUMOR and STONE/TUMOR/Tumor- (1030).jpg	Tumor	3	Tumor
600	Tumor- (1583)	/content/data/CT KIDNEY DATASET Normal, CYST, TUMOR and STONE/TUMOR/Tumor- (1583).jpg	Tumor	3	Tumor
601	Tumor- (888)	/content/data/CT KIDNEY DATASET Normal, CYST, TUMOR and STONE/TUMOR/Tumor- (888).jpg	Tumor	3	Tumor
602	Tumor- (1284)	/content/data/CT KIDNEY DATASET Normal, CYST, TUMOR and STONE/TUMOR/Tumor- (1284).jpg	Tumor	3	Tumor
603	Tumor- (657)	/content/data/CT KIDNEY DATASET Normal, CYST, TUMOR and STONE/TUMOR/Tumor- (657).jpg	Tumor	3	Tumor
604	Tumor- (1046)	/content/data/CT KIDNEY DATASET Normal, CYST, TUMOR and STONE/TUMOR/Tumor- (1046).jpg	Tumor	3	Tumor
605	Tumor- (1790)	/content/data/CT KIDNEY DATASET Normal, CYST, TUMOR and STONE/TUMOR/Tumor- (1790).jpg	Tumor	3	Tumor
606	Tumor- (357)	/content/data/CT KIDNEY DATASET Normal, CYST, TUMOR and STONE/TUMOR/Tumor- (357).jpg	Tumor	3	Tumor
607	Tumor- (146)	/content/data/CT KIDNEY DATASET Normal, CYST, TUMOR and STONE/TUMOR/Tumor- (146).jpg	Tumor	3	Tumor
608	Tumor- (808)	/content/data/CT KIDNEY DATASET Normal, CYST, TUMOR and STONE/TUMOR/Tumor- (808).jpg	Tumor	3	Tumor
609	Tumor- (2187)	/content/data/CT KIDNEY DATASET Normal, CYST, TUMOR and STONE/TUMOR/Tumor- (2187).jpg	Tumor	3	Tumor
610	Tumor- (635)	/content/data/CT KIDNEY DATASET Normal, CYST, TUMOR and STONE/TUMOR/Tumor- (635).jpg	Tumor	3	Tumor
611	Tumor- (2275)	/content/data/CT KIDNEY DATASET Normal, CYST, TUMOR and STONE/TUMOR/Tumor- (2275).jpg	Tumor	3	Tumor
612	Tumor- (107)	/content/data/CT KIDNEY DATASET Normal, CYST, TUMOR and STONE/TUMOR/Tumor- (107).jpg	Tumor	3	Tumor
613	Tumor- (407)	/content/data/CT KIDNEY DATASET Normal, CYST, TUMOR and STONE/TUMOR/Tumor- (407).jpg	Tumor	3	Tumor
614	Tumor- (906)	/content/data/CT KIDNEY DATASET Normal, CYST, TUMOR and STONE/TUMOR/Tumor- (906).jpg	Tumor	3	Tumor
615	Tumor- (1708)	/content/data/CT KIDNEY DATASET Normal, CYST, TUMOR and STONE/TUMOR/Tumor- (1708).jpg	Tumor	3	Tumor
616	Tumor- (1310)	/content/data/CT KIDNEY DATASET Normal, CYST, TUMOR and STONE/TUMOR/Tumor- (1310).jpg	Tumor	3	Tumor
617	Tumor- (1937)	/content/data/CT KIDNEY DATASET Normal, CYST, TUMOR and STONE/TUMOR/Tumor- (1937).jpg	Tumor	3	Tumor
618	Tumor- (1586)	/content/data/CT KIDNEY DATASET Normal, CYST, TUMOR and STONE/TUMOR/Tumor- (1586).jpg	Tumor	3	Tumor
619	Tumor- (1066)	/content/data/CT KIDNEY DATASET Normal, CYST, TUMOR and STONE/TUMOR/Tumor- (1066).jpg	Tumor	3	Tumor
620	Tumor- (604)	/content/data/CT KIDNEY DATASET Normal, CYST, TUMOR and STONE/TUMOR/Tumor- (604).jpg	Tumor	3	Tumor
621	Tumor- (1395)	/content/data/CT KIDNEY DATASET Normal, CYST, TUMOR and STONE/TUMOR/Tumor- (1395).jpg	Tumor	3	Tumor
622	Tumor- (2059)	/content/data/CT KIDNEY DATASET Normal, CYST, TUMOR and STONE/TUMOR/Tumor- (2059).jpg	Tumor	3	Tumor
623	Tumor- (1992)	/content/data/CT KIDNEY DATASET Normal, CYST, TUMOR and STONE/TUMOR/Tumor- (1992).jpg	Tumor	3	Tumor
624	Tumor- (654)	/content/data/CT KIDNEY DATASET Normal, CYST, TUMOR and STONE/TUMOR/Tumor- (654).jpg	Tumor	3	Tumor
625	Tumor- (2046)	/content/data/CT KIDNEY DATASET Normal, CYST, TUMOR and STONE/TUMOR/Tumor- (2046).jpg	Tumor	3	Tumor
626	Tumor- (1453)	/content/data/CT KIDNEY DATASET Normal, CYST, TUMOR and STONE/TUMOR/Tumor- (1453).jpg	Tumor	3	Tumor
627	Tumor- (759)	/content/data/CT KIDNEY DATASET Normal, CYST, TUMOR and STONE/TUMOR/Tumor- (759).jpg	Tumor	3	Tumor
628	Tumor- (283)	/content/data/CT KIDNEY DATASET Normal, CYST, TUMOR and STONE/TUMOR/Tumor- (283).jpg	Tumor	3	Tumor
629	Tumor- (2007)	/content/data/CT KIDNEY DATASET Normal, CYST, TUMOR and STONE/TUMOR/Tumor- (2007).jpg	Tumor	3	Tumor
630	Tumor- (1893)	/content/data/CT KIDNEY DATASET Normal, CYST, TUMOR and STONE/TUMOR/Tumor- (1893).jpg	Tumor	3	Tumor
631	Tumor- (2221)	/content/data/CT KIDNEY DATASET Normal, CYST, TUMOR and STONE/TUMOR/Tumor- (2221).jpg	Tumor	3	Tumor
632	Tumor- (2021)	/content/data/CT KIDNEY DATASET Normal, CYST, TUMOR and STONE/TUMOR/Tumor- (2021).jpg	Tumor	3	Tumor
633	Tumor- (2037)	/content/data/CT KIDNEY DATASET Normal, CYST, TUMOR and STONE/TUMOR/Tumor- (2037).jpg	Tumor	3	Tumor
634	Tumor- (1712)	/content/data/CT KIDNEY DATASET Normal, CYST, TUMOR and STONE/TUMOR/Tumor- (1712).jpg	Tumor	3	Tumor
635	Tumor- (1857)	/content/data/CT KIDNEY DATASET Normal, CYST, TUMOR and STONE/TUMOR/Tumor- (1857).jpg	Tumor	3	Tumor
636	Tumor- (1413)	/content/data/CT KIDNEY DATASET Normal, CYST, TUMOR and STONE/TUMOR/Tumor- (1413).jpg	Tumor	3	Tumor
637	Tumor- (712)	/content/data/CT KIDNEY DATASET Normal, CYST, TUMOR and STONE/TUMOR/Tumor- (712).jpg	Tumor	3	Tumor
638	Tumor- (1975)	/content/data/CT KIDNEY DATASET Normal, CYST, TUMOR and STONE/TUMOR/Tumor- (1975).jpg	Tumor	3	Tumor
639	Tumor- (198)	/content/data/CT KIDNEY DATASET Normal, CYST, TUMOR and STONE/TUMOR/Tumor- (198).jpg	Tumor	3	Tumor
640	Tumor- (504)	/content/data/CT KIDNEY DATASET Normal, CYST, TUMOR and STONE/TUMOR/Tumor- (504).jpg	Tumor	3	Tumor
641	Tumor- (714)	/content/data/CT KIDNEY DATASET Normal, CYST, TUMOR and STONE/TUMOR/Tumor- (714).jpg	Tumor	3	Tumor
642	Tumor- (1711)	/content/data/CT KIDNEY DATASET Normal, CYST, TUMOR and STONE/TUMOR/Tumor- (1711).jpg	Tumor	3	Tumor
643	Tumor- (2155)	/content/data/CT KIDNEY DATASET Normal, CYST, TUMOR and STONE/TUMOR/Tumor- (2155).jpg	Tumor	3	Tumor
644	Tumor- (499)	/content/data/CT KIDNEY DATASET Normal, CYST, TUMOR and STONE/TUMOR/Tumor- (499).jpg	Tumor	3	Tumor
645	Tumor- (835)	/content/data/CT KIDNEY DATASET Normal, CYST, TUMOR and STONE/TUMOR/Tumor- (835).jpg	Tumor	3	Tumor
646	Tumor- (33)	/content/data/CT KIDNEY DATASET Normal, CYST, TUMOR and STONE/TUMOR/Tumor- (33).jpg	Tumor	3	Tumor
647	Tumor- (1096)	/content/data/CT KIDNEY DATASET Normal, CYST, TUMOR and STONE/TUMOR/Tumor- (1096).jpg	Tumor	3	Tumor
648	Tumor- (1786)	/content/data/CT KIDNEY DATASET Normal, CYST, TUMOR and STONE/TUMOR/Tumor- (1786).jpg	Tumor	3	Tumor
649	Tumor- (1609)	/content/data/CT KIDNEY DATASET Normal, CYST, TUMOR and STONE/TUMOR/Tumor- (1609).jpg	Tumor	3	Tumor
650	Tumor- (47)	/content/data/CT KIDNEY DATASET Normal, CYST, TUMOR and STONE/TUMOR/Tumor- (47).jpg	Tumor	3	Tumor
651	Tumor- (858)	/content/data/CT KIDNEY DATASET Normal, CYST, TUMOR and STONE/TUMOR/Tumor- (858).jpg	Tumor	3	Tumor
652	Tumor- (583)	/content/data/CT KIDNEY DATASET Normal, CYST, TUMOR and STONE/TUMOR/Tumor- (583).jpg	Tumor	3	Tumor
653	Tumor- (1737)	/content/data/CT KIDNEY DATASET Normal, CYST, TUMOR and STONE/TUMOR/Tumor- (1737).jpg	Tumor	3	Tumor
654	Tumor- (1051)	/content/data/CT KIDNEY DATASET Normal, CYST, TUMOR and STONE/TUMOR/Tumor- (1051).jpg	Tumor	3	Tumor
655	Tumor- (1268)	/content/data/CT KIDNEY DATASET Normal, CYST, TUMOR and STONE/TUMOR/Tumor- (1268).jpg	Tumor	3	Tumor
656	Tumor- (2241)	/content/data/CT KIDNEY DATASET Normal, CYST, TUMOR and STONE/TUMOR/Tumor- (2241).jpg	Tumor	3	Tumor
657	Tumor- (514)	/content/data/CT KIDNEY DATASET Normal, CYST, TUMOR and STONE/TUMOR/Tumor- (514).jpg	Tumor	3	Tumor
658	Tumor- (1417)	/content/data/CT KIDNEY DATASET Normal, CYST, TUMOR and STONE/TUMOR/Tumor- (1417).jpg	Tumor	3	Tumor
659	Tumor- (1279)	/content/data/CT KIDNEY DATASET Normal, CYST, TUMOR and STONE/TUMOR/Tumor- (1279).jpg	Tumor	3	Tumor
660	Tumor- (2247)	/content/data/CT KIDNEY DATASET Normal, CYST, TUMOR and STONE/TUMOR/Tumor- (2247).jpg	Tumor	3	Tumor
661	Tumor- (645)	/content/data/CT KIDNEY DATASET Normal, CYST, TUMOR and STONE/TUMOR/Tumor- (645).jpg	Tumor	3	Tumor
662	Tumor- (2042)	/content/data/CT KIDNEY DATASET Normal, CYST, TUMOR and STONE/TUMOR/Tumor- (2042).jpg	Tumor	3	Tumor
663	Tumor- (211)	/content/data/CT KIDNEY DATASET Normal, CYST, TUMOR and STONE/TUMOR/Tumor- (211).jpg	Tumor	3	Tumor
664	Tumor- (598)	/content/data/CT KIDNEY DATASET Normal, CYST, TUMOR and STONE/TUMOR/Tumor- (598).jpg	Tumor	3	Tumor
665	Tumor- (1033)	/content/data/CT KIDNEY DATASET Normal, CYST, TUMOR and STONE/TUMOR/Tumor- (1033).jpg	Tumor	3	Tumor
666	Tumor- (1879)	/content/data/CT KIDNEY DATASET Normal, CYST, TUMOR and STONE/TUMOR/Tumor- (1879).jpg	Tumor	3	Tumor
667	Tumor- (1983)	/content/data/CT KIDNEY DATASET Normal, CYST, TUMOR and STONE/TUMOR/Tumor- (1983).jpg	Tumor	3	Tumor
668	Tumor- (1971)	/content/data/CT KIDNEY DATASET Normal, CYST, TUMOR and STONE/TUMOR/Tumor- (1971).jpg	Tumor	3	Tumor
669	Tumor- (1926)	/content/data/CT KIDNEY DATASET Normal, CYST, TUMOR and STONE/TUMOR/Tumor- (1926).jpg	Tumor	3	Tumor
670	Tumor- (384)	/content/data/CT KIDNEY DATASET Normal, CYST, TUMOR and STONE/TUMOR/Tumor- (384).jpg	Tumor	3	Tumor
671	Tumor- (1726)	/content/data/CT KIDNEY DATASET Normal, CYST, TUMOR and STONE/TUMOR/Tumor- (1726).jpg	Tumor	3	Tumor
672	Tumor- (401)	/content/data/CT KIDNEY DATASET Normal, CYST, TUMOR and STONE/TUMOR/Tumor- (401).jpg	Tumor	3	Tumor
673	Tumor- (863)	/content/data/CT KIDNEY DATASET Normal, CYST, TUMOR and STONE/TUMOR/Tumor- (863).jpg	Tumor	3	Tumor
674	Tumor- (1357)	/content/data/CT KIDNEY DATASET Normal, CYST, TUMOR and STONE/TUMOR/Tumor- (1357).jpg	Tumor	3	Tumor
675	Tumor- (339)	/content/data/CT KIDNEY DATASET Normal, CYST, TUMOR and STONE/TUMOR/Tumor- (339).jpg	Tumor	3	Tumor
676	Tumor- (1964)	/content/data/CT KIDNEY DATASET Normal, CYST, TUMOR and STONE/TUMOR/Tumor- (1964).jpg	Tumor	3	Tumor
677	Tumor- (845)	/content/data/CT KIDNEY DATASET Normal, CYST, TUMOR and STONE/TUMOR/Tumor- (845).jpg	Tumor	3	Tumor
678	Tumor- (1014)	/content/data/CT KIDNEY DATASET Normal, CYST, TUMOR and STONE/TUMOR/Tumor- (1014).jpg	Tumor	3	Tumor
679	Tumor- (1317)	/content/data/CT KIDNEY DATASET Normal, CYST, TUMOR and STONE/TUMOR/Tumor- (1317).jpg	Tumor	3	Tumor
680	Tumor- (2109)	/content/data/CT KIDNEY DATASET Normal, CYST, TUMOR and STONE/TUMOR/Tumor- (2109).jpg	Tumor	3	Tumor
681	Tumor- (1140)	/content/data/CT KIDNEY DATASET Normal, CYST, TUMOR and STONE/TUMOR/Tumor- (1140).jpg	Tumor	3	Tumor
682	Tumor- (531)	/content/data/CT KIDNEY DATASET Normal, CYST, TUMOR and STONE/TUMOR/Tumor- (531).jpg	Tumor	3	Tumor
683	Tumor- (878)	/content/data/CT KIDNEY DATASET Normal, CYST, TUMOR and STONE/TUMOR/Tumor- (878).jpg	Tumor	3	Tumor
684	Tumor- (758)	/content/data/CT KIDNEY DATASET Normal, CYST, TUMOR and STONE/TUMOR/Tumor- (758).jpg	Tumor	3	Tumor
685	Tumor- (1025)	/content/data/CT KIDNEY DATASET Normal, CYST, TUMOR and STONE/TUMOR/Tumor- (1025).jpg	Tumor	3	Tumor
686	Tumor- (688)	/content/data/CT KIDNEY DATASET Normal, CYST, TUMOR and STONE/TUMOR/Tumor- (688).jpg	Tumor	3	Tumor
687	Tumor- (1465)	/content/data/CT KIDNEY DATASET Normal, CYST, TUMOR and STONE/TUMOR/Tumor- (1465).jpg	Tumor	3	Tumor
688	Tumor- (2132)	/content/data/CT KIDNEY DATASET Normal, CYST, TUMOR and STONE/TUMOR/Tumor- (2132).jpg	Tumor	3	Tumor
689	Tumor- (804)	/content/data/CT KIDNEY DATASET Normal, CYST, TUMOR and STONE/TUMOR/Tumor- (804).jpg	Tumor	3	Tumor
690	Tumor- (1642)	/content/data/CT KIDNEY DATASET Normal, CYST, TUMOR and STONE/TUMOR/Tumor- (1642).jpg	Tumor	3	Tumor
691	Tumor- (2082)	/content/data/CT KIDNEY DATASET Normal, CYST, TUMOR and STONE/TUMOR/Tumor- (2082).jpg	Tumor	3	Tumor
692	Tumor- (1352)	/content/data/CT KIDNEY DATASET Normal, CYST, TUMOR and STONE/TUMOR/Tumor- (1352).jpg	Tumor	3	Tumor
693	Tumor- (264)	/content/data/CT KIDNEY DATASET Normal, CYST, TUMOR and STONE/TUMOR/Tumor- (264).jpg	Tumor	3	Tumor
694	Tumor- (1037)	/content/data/CT KIDNEY DATASET Normal, CYST, TUMOR and STONE/TUMOR/Tumor- (1037).jpg	Tumor	3	Tumor
695	Tumor- (936)	/content/data/CT KIDNEY DATASET Normal, CYST, TUMOR and STONE/TUMOR/Tumor- (936).jpg	Tumor	3	Tumor
696	Tumor- (199)	/content/data/CT KIDNEY DATASET Normal, CYST, TUMOR and STONE/TUMOR/Tumor- (199).jpg	Tumor	3	Tumor
697	Tumor- (2150)	/content/data/CT KIDNEY DATASET Normal, CYST, TUMOR and STONE/TUMOR/Tumor- (2150).jpg	Tumor	3	Tumor
698	Tumor- (783)	/content/data/CT KIDNEY DATASET Normal, CYST, TUMOR and STONE/TUMOR/Tumor- (783).jpg	Tumor	3	Tumor
699	Tumor- (1539)	/content/data/CT KIDNEY DATASET Normal, CYST, TUMOR and STONE/TUMOR/Tumor- (1539).jpg	Tumor	3	Tumor
700	Tumor- (1282)	/content/data/CT KIDNEY DATASET Normal, CYST, TUMOR and STONE/TUMOR/Tumor- (1282).jpg	Tumor	3	Tumor
701	Tumor- (323)	/content/data/CT KIDNEY DATASET Normal, CYST, TUMOR and STONE/TUMOR/Tumor- (323).jpg	Tumor	3	Tumor
702	Tumor- (1907)	/content/data/CT KIDNEY DATASET Normal, CYST, TUMOR and STONE/TUMOR/Tumor- (1907).jpg	Tumor	3	Tumor
703	Tumor- (2153)	/content/data/CT KIDNEY DATASET Normal, CYST, TUMOR and STONE/TUMOR/Tumor- (2153).jpg	Tumor	3	Tumor
704	Tumor- (495)	/content/data/CT KIDNEY DATASET Normal, CYST, TUMOR and STONE/TUMOR/Tumor- (495).jpg	Tumor	3	Tumor
705	Tumor- (2054)	/content/data/CT KIDNEY DATASET Normal, CYST, TUMOR and STONE/TUMOR/Tumor- (2054).jpg	Tumor	3	Tumor
706	Tumor- (2006)	/content/data/CT KIDNEY DATASET Normal, CYST, TUMOR and STONE/TUMOR/Tumor- (2006).jpg	Tumor	3	Tumor
707	Tumor- (201)	/content/data/CT KIDNEY DATASET Normal, CYST, TUMOR and STONE/TUMOR/Tumor- (201).jpg	Tumor	3	Tumor
708	Tumor- (747)	/content/data/CT KIDNEY DATASET Normal, CYST, TUMOR and STONE/TUMOR/Tumor- (747).jpg	Tumor	3	Tumor
709	Tumor- (271)	/content/data/CT KIDNEY DATASET Normal, CYST, TUMOR and STONE/TUMOR/Tumor- (271).jpg	Tumor	3	Tumor
710	Tumor- (1573)	/content/data/CT KIDNEY DATASET Normal, CYST, TUMOR and STONE/TUMOR/Tumor- (1573).jpg	Tumor	3	Tumor
711	Tumor- (1011)	/content/data/CT KIDNEY DATASET Normal, CYST, TUMOR and STONE/TUMOR/Tumor- (1011).jpg	Tumor	3	Tumor
712	Tumor- (643)	/content/data/CT KIDNEY DATASET Normal, CYST, TUMOR and STONE/TUMOR/Tumor- (643).jpg	Tumor	3	Tumor
713	Tumor- (10)	/content/data/CT KIDNEY DATASET Normal, CYST, TUMOR and STONE/TUMOR/Tumor- (10).jpg	Tumor	3	Tumor
714	Tumor- (2173)	/content/data/CT KIDNEY DATASET Normal, CYST, TUMOR and STONE/TUMOR/Tumor- (2173).jpg	Tumor	3	Tumor
715	Tumor- (1514)	/content/data/CT KIDNEY DATASET Normal, CYST, TUMOR and STONE/TUMOR/Tumor- (1514).jpg	Tumor	3	Tumor
716	Tumor- (2180)	/content/data/CT KIDNEY DATASET Normal, CYST, TUMOR and STONE/TUMOR/Tumor- (2180).jpg	Tumor	3	Tumor
717	Tumor- (609)	/content/data/CT KIDNEY DATASET Normal, CYST, TUMOR and STONE/TUMOR/Tumor- (609).jpg	Tumor	3	Tumor
718	Tumor- (2170)	/content/data/CT KIDNEY DATASET Normal, CYST, TUMOR and STONE/TUMOR/Tumor- (2170).jpg	Tumor	3	Tumor
719	Tumor- (28)	/content/data/CT KIDNEY DATASET Normal, CYST, TUMOR and STONE/TUMOR/Tumor- (28).jpg	Tumor	3	Tumor
720	Tumor- (1052)	/content/data/CT KIDNEY DATASET Normal, CYST, TUMOR and STONE/TUMOR/Tumor- (1052).jpg	Tumor	3	Tumor
721	Tumor- (2282)	/content/data/CT KIDNEY DATASET Normal, CYST, TUMOR and STONE/TUMOR/Tumor- (2282).jpg	Tumor	3	Tumor
722	Tumor- (451)	/content/data/CT KIDNEY DATASET Normal, CYST, TUMOR and STONE/TUMOR/Tumor- (451).jpg	Tumor	3	Tumor
723	Tumor- (1341)	/content/data/CT KIDNEY DATASET Normal, CYST, TUMOR and STONE/TUMOR/Tumor- (1341).jpg	Tumor	3	Tumor
724	Tumor- (1000)	/content/data/CT KIDNEY DATASET Normal, CYST, TUMOR and STONE/TUMOR/Tumor- (1000).jpg	Tumor	3	Tumor
725	Tumor- (457)	/content/data/CT KIDNEY DATASET Normal, CYST, TUMOR and STONE/TUMOR/Tumor- (457).jpg	Tumor	3	Tumor
726	Tumor- (1593)	/content/data/CT KIDNEY DATASET Normal, CYST, TUMOR and STONE/TUMOR/Tumor- (1593).jpg	Tumor	3	Tumor
727	Tumor- (69)	/content/data/CT KIDNEY DATASET Normal, CYST, TUMOR and STONE/TUMOR/Tumor- (69).jpg	Tumor	3	Tumor
728	Tumor- (7)	/content/data/CT KIDNEY DATASET Normal, CYST, TUMOR and STONE/TUMOR/Tumor- (7).jpg	Tumor	3	Tumor
729	Tumor- (1760)	/content/data/CT KIDNEY DATASET Normal, CYST, TUMOR and STONE/TUMOR/Tumor- (1760).jpg	Tumor	3	Tumor
730	Tumor- (209)	/content/data/CT KIDNEY DATASET Normal, CYST, TUMOR and STONE/TUMOR/Tumor- (209).jpg	Tumor	3	Tumor
731	Tumor- (920)	/content/data/CT KIDNEY DATASET Normal, CYST, TUMOR and STONE/TUMOR/Tumor- (920).jpg	Tumor	3	Tumor
732	Tumor- (1805)	/content/data/CT KIDNEY DATASET Normal, CYST, TUMOR and STONE/TUMOR/Tumor- (1805).jpg	Tumor	3	Tumor
733	Tumor- (1966)	/content/data/CT KIDNEY DATASET Normal, CYST, TUMOR and STONE/TUMOR/Tumor- (1966).jpg	Tumor	3	Tumor
734	Tumor- (87)	/content/data/CT KIDNEY DATASET Normal, CYST, TUMOR and STONE/TUMOR/Tumor- (87).jpg	Tumor	3	Tumor
735	Tumor- (1874)	/content/data/CT KIDNEY DATASET Normal, CYST, TUMOR and STONE/TUMOR/Tumor- (1874).jpg	Tumor	3	Tumor
736	Tumor- (1183)	/content/data/CT KIDNEY DATASET Normal, CYST, TUMOR and STONE/TUMOR/Tumor- (1183).jpg	Tumor	3	Tumor
737	Tumor- (529)	/content/data/CT KIDNEY DATASET Normal, CYST, TUMOR and STONE/TUMOR/Tumor- (529).jpg	Tumor	3	Tumor
738	Tumor- (796)	/content/data/CT KIDNEY DATASET Normal, CYST, TUMOR and STONE/TUMOR/Tumor- (796).jpg	Tumor	3	Tumor
739	Tumor- (242)	/content/data/CT KIDNEY DATASET Normal, CYST, TUMOR and STONE/TUMOR/Tumor- (242).jpg	Tumor	3	Tumor
740	Tumor- (697)	/content/data/CT KIDNEY DATASET Normal, CYST, TUMOR and STONE/TUMOR/Tumor- (697).jpg	Tumor	3	Tumor
741	Tumor- (1399)	/content/data/CT KIDNEY DATASET Normal, CYST, TUMOR and STONE/TUMOR/Tumor- (1399).jpg	Tumor	3	Tumor
742	Tumor- (976)	/content/data/CT KIDNEY DATASET Normal, CYST, TUMOR and STONE/TUMOR/Tumor- (976).jpg	Tumor	3	Tumor
743	Tumor- (231)	/content/data/CT KIDNEY DATASET Normal, CYST, TUMOR and STONE/TUMOR/Tumor- (231).jpg	Tumor	3	Tumor
744	Tumor- (1152)	/content/data/CT KIDNEY DATASET Normal, CYST, TUMOR and STONE/TUMOR/Tumor- (1152).jpg	Tumor	3	Tumor
745	Tumor- (699)	/content/data/CT KIDNEY DATASET Normal, CYST, TUMOR and STONE/TUMOR/Tumor- (699).jpg	Tumor	3	Tumor
746	Tumor- (680)	/content/data/CT KIDNEY DATASET Normal, CYST, TUMOR and STONE/TUMOR/Tumor- (680).jpg	Tumor	3	Tumor
747	Tumor- (540)	/content/data/CT KIDNEY DATASET Normal, CYST, TUMOR and STONE/TUMOR/Tumor- (540).jpg	Tumor	3	Tumor
748	Tumor- (705)	/content/data/CT KIDNEY DATASET Normal, CYST, TUMOR and STONE/TUMOR/Tumor- (705).jpg	Tumor	3	Tumor
749	Tumor- (1596)	/content/data/CT KIDNEY DATASET Normal, CYST, TUMOR and STONE/TUMOR/Tumor- (1596).jpg	Tumor	3	Tumor
750	Tumor- (2175)	/content/data/CT KIDNEY DATASET Normal, CYST, TUMOR and STONE/TUMOR/Tumor- (2175).jpg	Tumor	3	Tumor
751	Tumor- (2191)	/content/data/CT KIDNEY DATASET Normal, CYST, TUMOR and STONE/TUMOR/Tumor- (2191).jpg	Tumor	3	Tumor
752	Tumor- (1598)	/content/data/CT KIDNEY DATASET Normal, CYST, TUMOR and STONE/TUMOR/Tumor- (1598).jpg	Tumor	3	Tumor
753	Tumor- (2200)	/content/data/CT KIDNEY DATASET Normal, CYST, TUMOR and STONE/TUMOR/Tumor- (2200).jpg	Tumor	3	Tumor
754	Tumor- (1020)	/content/data/CT KIDNEY DATASET Normal, CYST, TUMOR and STONE/TUMOR/Tumor- (1020).jpg	Tumor	3	Tumor
755	Tumor- (317)	/content/data/CT KIDNEY DATASET Normal, CYST, TUMOR and STONE/TUMOR/Tumor- (317).jpg	Tumor	3	Tumor
756	Tumor- (538)	/content/data/CT KIDNEY DATASET Normal, CYST, TUMOR and STONE/TUMOR/Tumor- (538).jpg	Tumor	3	Tumor
757	Tumor- (921)	/content/data/CT KIDNEY DATASET Normal, CYST, TUMOR and STONE/TUMOR/Tumor- (921).jpg	Tumor	3	Tumor
758	Tumor- (403)	/content/data/CT KIDNEY DATASET Normal, CYST, TUMOR and STONE/TUMOR/Tumor- (403).jpg	Tumor	3	Tumor
759	Tumor- (675)	/content/data/CT KIDNEY DATASET Normal, CYST, TUMOR and STONE/TUMOR/Tumor- (675).jpg	Tumor	3	Tumor
760	Tumor- (1485)	/content/data/CT KIDNEY DATASET Normal, CYST, TUMOR and STONE/TUMOR/Tumor- (1485).jpg	Tumor	3	Tumor
761	Tumor- (2195)	/content/data/CT KIDNEY DATASET Normal, CYST, TUMOR and STONE/TUMOR/Tumor- (2195).jpg	Tumor	3	Tumor
762	Tumor- (1245)	/content/data/CT KIDNEY DATASET Normal, CYST, TUMOR and STONE/TUMOR/Tumor- (1245).jpg	Tumor	3	Tumor
763	Tumor- (1246)	/content/data/CT KIDNEY DATASET Normal, CYST, TUMOR and STONE/TUMOR/Tumor- (1246).jpg	Tumor	3	Tumor
764	Tumor- (124)	/content/data/CT KIDNEY DATASET Normal, CYST, TUMOR and STONE/TUMOR/Tumor- (124).jpg	Tumor	3	Tumor
765	Tumor- (733)	/content/data/CT KIDNEY DATASET Normal, CYST, TUMOR and STONE/TUMOR/Tumor- (733).jpg	Tumor	3	Tumor
766	Tumor- (1645)	/content/data/CT KIDNEY DATASET Normal, CYST, TUMOR and STONE/TUMOR/Tumor- (1645).jpg	Tumor	3	Tumor
767	Tumor- (168)	/content/data/CT KIDNEY DATASET Normal, CYST, TUMOR and STONE/TUMOR/Tumor- (168).jpg	Tumor	3	Tumor
768	Tumor- (1241)	/content/data/CT KIDNEY DATASET Normal, CYST, TUMOR and STONE/TUMOR/Tumor- (1241).jpg	Tumor	3	Tumor
769	Tumor- (1146)	/content/data/CT KIDNEY DATASET Normal, CYST, TUMOR and STONE/TUMOR/Tumor- (1146).jpg	Tumor	3	Tumor
770	Tumor- (288)	/content/data/CT KIDNEY DATASET Normal, CYST, TUMOR and STONE/TUMOR/Tumor- (288).jpg	Tumor	3	Tumor
771	Tumor- (37)	/content/data/CT KIDNEY DATASET Normal, CYST, TUMOR and STONE/TUMOR/Tumor- (37).jpg	Tumor	3	Tumor
772	Tumor- (27)	/content/data/CT KIDNEY DATASET Normal, CYST, TUMOR and STONE/TUMOR/Tumor- (27).jpg	Tumor	3	Tumor
773	Tumor- (73)	/content/data/CT KIDNEY DATASET Normal, CYST, TUMOR and STONE/TUMOR/Tumor- (73).jpg	Tumor	3	Tumor
774	Tumor- (1988)	/content/data/CT KIDNEY DATASET Normal, CYST, TUMOR and STONE/TUMOR/Tumor- (1988).jpg	Tumor	3	Tumor
775	Tumor- (761)	/content/data/CT KIDNEY DATASET Normal, CYST, TUMOR and STONE/TUMOR/Tumor- (761).jpg	Tumor	3	Tumor
776	Tumor- (1068)	/content/data/CT KIDNEY DATASET Normal, CYST, TUMOR and STONE/TUMOR/Tumor- (1068).jpg	Tumor	3	Tumor
777	Tumor- (227)	/content/data/CT KIDNEY DATASET Normal, CYST, TUMOR and STONE/TUMOR/Tumor- (227).jpg	Tumor	3	Tumor
778	Tumor- (53)	/content/data/CT KIDNEY DATASET Normal, CYST, TUMOR and STONE/TUMOR/Tumor- (53).jpg	Tumor	3	Tumor
779	Tumor- (2052)	/content/data/CT KIDNEY DATASET Normal, CYST, TUMOR and STONE/TUMOR/Tumor- (2052).jpg	Tumor	3	Tumor
780	Tumor- (816)	/content/data/CT KIDNEY DATASET Normal, CYST, TUMOR and STONE/TUMOR/Tumor- (816).jpg	Tumor	3	Tumor
781	Tumor- (1160)	/content/data/CT KIDNEY DATASET Normal, CYST, TUMOR and STONE/TUMOR/Tumor- (1160).jpg	Tumor	3	Tumor
782	Tumor- (336)	/content/data/CT KIDNEY DATASET Normal, CYST, TUMOR and STONE/TUMOR/Tumor- (336).jpg	Tumor	3	Tumor
783	Tumor- (640)	/content/data/CT KIDNEY DATASET Normal, CYST, TUMOR and STONE/TUMOR/Tumor- (640).jpg	Tumor	3	Tumor
784	Tumor- (416)	/content/data/CT KIDNEY DATASET Normal, CYST, TUMOR and STONE/TUMOR/Tumor- (416).jpg	Tumor	3	Tumor
785	Tumor- (178)	/content/data/CT KIDNEY DATASET Normal, CYST, TUMOR and STONE/TUMOR/Tumor- (178).jpg	Tumor	3	Tumor
786	Tumor- (1043)	/content/data/CT KIDNEY DATASET Normal, CYST, TUMOR and STONE/TUMOR/Tumor- (1043).jpg	Tumor	3	Tumor
787	Tumor- (192)	/content/data/CT KIDNEY DATASET Normal, CYST, TUMOR and STONE/TUMOR/Tumor- (192).jpg	Tumor	3	Tumor
788	Tumor- (1835)	/content/data/CT KIDNEY DATASET Normal, CYST, TUMOR and STONE/TUMOR/Tumor- (1835).jpg	Tumor	3	Tumor
789	Tumor- (2041)	/content/data/CT KIDNEY DATASET Normal, CYST, TUMOR and STONE/TUMOR/Tumor- (2041).jpg	Tumor	3	Tumor
790	Tumor- (957)	/content/data/CT KIDNEY DATASET Normal, CYST, TUMOR and STONE/TUMOR/Tumor- (957).jpg	Tumor	3	Tumor
791	Tumor- (843)	/content/data/CT KIDNEY DATASET Normal, CYST, TUMOR and STONE/TUMOR/Tumor- (843).jpg	Tumor	3	Tumor
792	Tumor- (1143)	/content/data/CT KIDNEY DATASET Normal, CYST, TUMOR and STONE/TUMOR/Tumor- (1143).jpg	Tumor	3	Tumor
793	Tumor- (651)	/content/data/CT KIDNEY DATASET Normal, CYST, TUMOR and STONE/TUMOR/Tumor- (651).jpg	Tumor	3	Tumor
794	Tumor- (371)	/content/data/CT KIDNEY DATASET Normal, CYST, TUMOR and STONE/TUMOR/Tumor- (371).jpg	Tumor	3	Tumor
795	Tumor- (1752)	/content/data/CT KIDNEY DATASET Normal, CYST, TUMOR and STONE/TUMOR/Tumor- (1752).jpg	Tumor	3	Tumor
796	Tumor- (1501)	/content/data/CT KIDNEY DATASET Normal, CYST, TUMOR and STONE/TUMOR/Tumor- (1501).jpg	Tumor	3	Tumor
797	Tumor- (1665)	/content/data/CT KIDNEY DATASET Normal, CYST, TUMOR and STONE/TUMOR/Tumor- (1665).jpg	Tumor	3	Tumor
798	Tumor- (2032)	/content/data/CT KIDNEY DATASET Normal, CYST, TUMOR and STONE/TUMOR/Tumor- (2032).jpg	Tumor	3	Tumor
799	Tumor- (79)	/content/data/CT KIDNEY DATASET Normal, CYST, TUMOR and STONE/TUMOR/Tumor- (79).jpg	Tumor	3	Tumor
800	Tumor- (853)	/content/data/CT KIDNEY DATASET Normal, CYST, TUMOR and STONE/TUMOR/Tumor- (853).jpg	Tumor	3	Tumor
801	Tumor- (113)	/content/data/CT KIDNEY DATASET Normal, CYST, TUMOR and STONE/TUMOR/Tumor- (113).jpg	Tumor	3	Tumor
802	Tumor- (828)	/content/data/CT KIDNEY DATASET Normal, CYST, TUMOR and STONE/TUMOR/Tumor- (828).jpg	Tumor	3	Tumor
803	Tumor- (1575)	/content/data/CT KIDNEY DATASET Normal, CYST, TUMOR and STONE/TUMOR/Tumor- (1575).jpg	Tumor	3	Tumor
804	Tumor- (961)	/content/data/CT KIDNEY DATASET Normal, CYST, TUMOR and STONE/TUMOR/Tumor- (961).jpg	Tumor	3	Tumor
805	Tumor- (827)	/content/data/CT KIDNEY DATASET Normal, CYST, TUMOR and STONE/TUMOR/Tumor- (827).jpg	Tumor	3	Tumor
806	Tumor- (155)	/content/data/CT KIDNEY DATASET Normal, CYST, TUMOR and STONE/TUMOR/Tumor- (155).jpg	Tumor	3	Tumor
807	Tumor- (402)	/content/data/CT KIDNEY DATASET Normal, CYST, TUMOR and STONE/TUMOR/Tumor- (402).jpg	Tumor	3	Tumor
808	Tumor- (372)	/content/data/CT KIDNEY DATASET Normal, CYST, TUMOR and STONE/TUMOR/Tumor- (372).jpg	Tumor	3	Tumor
809	Tumor- (793)	/content/data/CT KIDNEY DATASET Normal, CYST, TUMOR and STONE/TUMOR/Tumor- (793).jpg	Tumor	3	Tumor
810	Tumor- (1778)	/content/data/CT KIDNEY DATASET Normal, CYST, TUMOR and STONE/TUMOR/Tumor- (1778).jpg	Tumor	3	Tumor
811	Tumor- (658)	/content/data/CT KIDNEY DATASET Normal, CYST, TUMOR and STONE/TUMOR/Tumor- (658).jpg	Tumor	3	Tumor
812	Tumor- (692)	/content/data/CT KIDNEY DATASET Normal, CYST, TUMOR and STONE/TUMOR/Tumor- (692).jpg	Tumor	3	Tumor
813	Tumor- (677)	/content/data/CT KIDNEY DATASET Normal, CYST, TUMOR and STONE/TUMOR/Tumor- (677).jpg	Tumor	3	Tumor
814	Tumor- (617)	/content/data/CT KIDNEY DATASET Normal, CYST, TUMOR and STONE/TUMOR/Tumor- (617).jpg	Tumor	3	Tumor
815	Tumor- (1968)	/content/data/CT KIDNEY DATASET Normal, CYST, TUMOR and STONE/TUMOR/Tumor- (1968).jpg	Tumor	3	Tumor
816	Tumor- (857)	/content/data/CT KIDNEY DATASET Normal, CYST, TUMOR and STONE/TUMOR/Tumor- (857).jpg	Tumor	3	Tumor
817	Tumor- (1982)	/content/data/CT KIDNEY DATASET Normal, CYST, TUMOR and STONE/TUMOR/Tumor- (1982).jpg	Tumor	3	Tumor
818	Tumor- (347)	/content/data/CT KIDNEY DATASET Normal, CYST, TUMOR and STONE/TUMOR/Tumor- (347).jpg	Tumor	3	Tumor
819	Tumor- (805)	/content/data/CT KIDNEY DATASET Normal, CYST, TUMOR and STONE/TUMOR/Tumor- (805).jpg	Tumor	3	Tumor
820	Tumor- (1776)	/content/data/CT KIDNEY DATASET Normal, CYST, TUMOR and STONE/TUMOR/Tumor- (1776).jpg	Tumor	3	Tumor
821	Tumor- (1747)	/content/data/CT KIDNEY DATASET Normal, CYST, TUMOR and STONE/TUMOR/Tumor- (1747).jpg	Tumor	3	Tumor
822	Tumor- (687)	/content/data/CT KIDNEY DATASET Normal, CYST, TUMOR and STONE/TUMOR/Tumor- (687).jpg	Tumor	3	Tumor
823	Tumor- (1940)	/content/data/CT KIDNEY DATASET Normal, CYST, TUMOR and STONE/TUMOR/Tumor- (1940).jpg	Tumor	3	Tumor
824	Tumor- (1834)	/content/data/CT KIDNEY DATASET Normal, CYST, TUMOR and STONE/TUMOR/Tumor- (1834).jpg	Tumor	3	Tumor
825	Tumor- (130)	/content/data/CT KIDNEY DATASET Normal, CYST, TUMOR and STONE/TUMOR/Tumor- (130).jpg	Tumor	3	Tumor
826	Tumor- (2280)	/content/data/CT KIDNEY DATASET Normal, CYST, TUMOR and STONE/TUMOR/Tumor- (2280).jpg	Tumor	3	Tumor
827	Tumor- (381)	/content/data/CT KIDNEY DATASET Normal, CYST, TUMOR and STONE/TUMOR/Tumor- (381).jpg	Tumor	3	Tumor
828	Tumor- (1326)	/content/data/CT KIDNEY DATASET Normal, CYST, TUMOR and STONE/TUMOR/Tumor- (1326).jpg	Tumor	3	Tumor
829	Tumor- (1224)	/content/data/CT KIDNEY DATASET Normal, CYST, TUMOR and STONE/TUMOR/Tumor- (1224).jpg	Tumor	3	Tumor
830	Tumor- (1908)	/content/data/CT KIDNEY DATASET Normal, CYST, TUMOR and STONE/TUMOR/Tumor- (1908).jpg	Tumor	3	Tumor
831	Tumor- (1777)	/content/data/CT KIDNEY DATASET Normal, CYST, TUMOR and STONE/TUMOR/Tumor- (1777).jpg	Tumor	3	Tumor
832	Tumor- (2163)	/content/data/CT KIDNEY DATASET Normal, CYST, TUMOR and STONE/TUMOR/Tumor- (2163).jpg	Tumor	3	Tumor
833	Tumor- (1812)	/content/data/CT KIDNEY DATASET Normal, CYST, TUMOR and STONE/TUMOR/Tumor- (1812).jpg	Tumor	3	Tumor
834	Tumor- (1072)	/content/data/CT KIDNEY DATASET Normal, CYST, TUMOR and STONE/TUMOR/Tumor- (1072).jpg	Tumor	3	Tumor
835	Tumor- (2129)	/content/data/CT KIDNEY DATASET Normal, CYST, TUMOR and STONE/TUMOR/Tumor- (2129).jpg	Tumor	3	Tumor
836	Tumor- (1837)	/content/data/CT KIDNEY DATASET Normal, CYST, TUMOR and STONE/TUMOR/Tumor- (1837).jpg	Tumor	3	Tumor
837	Tumor- (1449)	/content/data/CT KIDNEY DATASET Normal, CYST, TUMOR and STONE/TUMOR/Tumor- (1449).jpg	Tumor	3	Tumor
838	Tumor- (1902)	/content/data/CT KIDNEY DATASET Normal, CYST, TUMOR and STONE/TUMOR/Tumor- (1902).jpg	Tumor	3	Tumor
839	Tumor- (841)	/content/data/CT KIDNEY DATASET Normal, CYST, TUMOR and STONE/TUMOR/Tumor- (841).jpg	Tumor	3	Tumor
840	Tumor- (600)	/content/data/CT KIDNEY DATASET Normal, CYST, TUMOR and STONE/TUMOR/Tumor- (600).jpg	Tumor	3	Tumor
841	Tumor- (1959)	/content/data/CT KIDNEY DATASET Normal, CYST, TUMOR and STONE/TUMOR/Tumor- (1959).jpg	Tumor	3	Tumor
842	Tumor- (1533)	/content/data/CT KIDNEY DATASET Normal, CYST, TUMOR and STONE/TUMOR/Tumor- (1533).jpg	Tumor	3	Tumor
843	Tumor- (669)	/content/data/CT KIDNEY DATASET Normal, CYST, TUMOR and STONE/TUMOR/Tumor- (669).jpg	Tumor	3	Tumor
844	Tumor- (1409)	/content/data/CT KIDNEY DATASET Normal, CYST, TUMOR and STONE/TUMOR/Tumor- (1409).jpg	Tumor	3	Tumor
845	Tumor- (639)	/content/data/CT KIDNEY DATASET Normal, CYST, TUMOR and STONE/TUMOR/Tumor- (639).jpg	Tumor	3	Tumor
846	Tumor- (1139)	/content/data/CT KIDNEY DATASET Normal, CYST, TUMOR and STONE/TUMOR/Tumor- (1139).jpg	Tumor	3	Tumor
847	Tumor- (1447)	/content/data/CT KIDNEY DATASET Normal, CYST, TUMOR and STONE/TUMOR/Tumor- (1447).jpg	Tumor	3	Tumor
848	Tumor- (577)	/content/data/CT KIDNEY DATASET Normal, CYST, TUMOR and STONE/TUMOR/Tumor- (577).jpg	Tumor	3	Tumor
849	Tumor- (672)	/content/data/CT KIDNEY DATASET Normal, CYST, TUMOR and STONE/TUMOR/Tumor- (672).jpg	Tumor	3	Tumor
850	Tumor- (943)	/content/data/CT KIDNEY DATASET Normal, CYST, TUMOR and STONE/TUMOR/Tumor- (943).jpg	Tumor	3	Tumor
851	Tumor- (114)	/content/data/CT KIDNEY DATASET Normal, CYST, TUMOR and STONE/TUMOR/Tumor- (114).jpg	Tumor	3	Tumor
852	Tumor- (1785)	/content/data/CT KIDNEY DATASET Normal, CYST, TUMOR and STONE/TUMOR/Tumor- (1785).jpg	Tumor	3	Tumor
853	Tumor- (676)	/content/data/CT KIDNEY DATASET Normal, CYST, TUMOR and STONE/TUMOR/Tumor- (676).jpg	Tumor	3	Tumor
854	Tumor- (57)	/content/data/CT KIDNEY DATASET Normal, CYST, TUMOR and STONE/TUMOR/Tumor- (57).jpg	Tumor	3	Tumor
855	Tumor- (1221)	/content/data/CT KIDNEY DATASET Normal, CYST, TUMOR and STONE/TUMOR/Tumor- (1221).jpg	Tumor	3	Tumor
856	Tumor- (1536)	/content/data/CT KIDNEY DATASET Normal, CYST, TUMOR and STONE/TUMOR/Tumor- (1536).jpg	Tumor	3	Tumor
857	Tumor- (1883)	/content/data/CT KIDNEY DATASET Normal, CYST, TUMOR and STONE/TUMOR/Tumor- (1883).jpg	Tumor	3	Tumor
858	Tumor- (1590)	/content/data/CT KIDNEY DATASET Normal, CYST, TUMOR and STONE/TUMOR/Tumor- (1590).jpg	Tumor	3	Tumor
859	Tumor- (1861)	/content/data/CT KIDNEY DATASET Normal, CYST, TUMOR and STONE/TUMOR/Tumor- (1861).jpg	Tumor	3	Tumor
860	Tumor- (1941)	/content/data/CT KIDNEY DATASET Normal, CYST, TUMOR and STONE/TUMOR/Tumor- (1941).jpg	Tumor	3	Tumor
861	Tumor- (2053)	/content/data/CT KIDNEY DATASET Normal, CYST, TUMOR and STONE/TUMOR/Tumor- (2053).jpg	Tumor	3	Tumor
862	Tumor- (1690)	/content/data/CT KIDNEY DATASET Normal, CYST, TUMOR and STONE/TUMOR/Tumor- (1690).jpg	Tumor	3	Tumor
863	Tumor- (1516)	/content/data/CT KIDNEY DATASET Normal, CYST, TUMOR and STONE/TUMOR/Tumor- (1516).jpg	Tumor	3	Tumor
864	Tumor- (663)	/content/data/CT KIDNEY DATASET Normal, CYST, TUMOR and STONE/TUMOR/Tumor- (663).jpg	Tumor	3	Tumor
865	Tumor- (258)	/content/data/CT KIDNEY DATASET Normal, CYST, TUMOR and STONE/TUMOR/Tumor- (258).jpg	Tumor	3	Tumor
866	Tumor- (101)	/content/data/CT KIDNEY DATASET Normal, CYST, TUMOR and STONE/TUMOR/Tumor- (101).jpg	Tumor	3	Tumor
867	Tumor- (829)	/content/data/CT KIDNEY DATASET Normal, CYST, TUMOR and STONE/TUMOR/Tumor- (829).jpg	Tumor	3	Tumor
868	Tumor- (1993)	/content/data/CT KIDNEY DATASET Normal, CYST, TUMOR and STONE/TUMOR/Tumor- (1993).jpg	Tumor	3	Tumor
869	Tumor- (2164)	/content/data/CT KIDNEY DATASET Normal, CYST, TUMOR and STONE/TUMOR/Tumor- (2164).jpg	Tumor	3	Tumor
870	Tumor- (443)	/content/data/CT KIDNEY DATASET Normal, CYST, TUMOR and STONE/TUMOR/Tumor- (443).jpg	Tumor	3	Tumor
871	Tumor- (1526)	/content/data/CT KIDNEY DATASET Normal, CYST, TUMOR and STONE/TUMOR/Tumor- (1526).jpg	Tumor	3	Tumor
872	Tumor- (1365)	/content/data/CT KIDNEY DATASET Normal, CYST, TUMOR and STONE/TUMOR/Tumor- (1365).jpg	Tumor	3	Tumor
873	Tumor- (252)	/content/data/CT KIDNEY DATASET Normal, CYST, TUMOR and STONE/TUMOR/Tumor- (252).jpg	Tumor	3	Tumor
874	Tumor- (44)	/content/data/CT KIDNEY DATASET Normal, CYST, TUMOR and STONE/TUMOR/Tumor- (44).jpg	Tumor	3	Tumor
875	Tumor- (1987)	/content/data/CT KIDNEY DATASET Normal, CYST, TUMOR and STONE/TUMOR/Tumor- (1987).jpg	Tumor	3	Tumor
876	Tumor- (484)	/content/data/CT KIDNEY DATASET Normal, CYST, TUMOR and STONE/TUMOR/Tumor- (484).jpg	Tumor	3	Tumor
877	Tumor- (2095)	/content/data/CT KIDNEY DATASET Normal, CYST, TUMOR and STONE/TUMOR/Tumor- (2095).jpg	Tumor	3	Tumor
878	Tumor- (1865)	/content/data/CT KIDNEY DATASET Normal, CYST, TUMOR and STONE/TUMOR/Tumor- (1865).jpg	Tumor	3	Tumor
879	Tumor- (607)	/content/data/CT KIDNEY DATASET Normal, CYST, TUMOR and STONE/TUMOR/Tumor- (607).jpg	Tumor	3	Tumor
880	Tumor- (1373)	/content/data/CT KIDNEY DATASET Normal, CYST, TUMOR and STONE/TUMOR/Tumor- (1373).jpg	Tumor	3	Tumor
881	Tumor- (478)	/content/data/CT KIDNEY DATASET Normal, CYST, TUMOR and STONE/TUMOR/Tumor- (478).jpg	Tumor	3	Tumor
882	Tumor- (1900)	/content/data/CT KIDNEY DATASET Normal, CYST, TUMOR and STONE/TUMOR/Tumor- (1900).jpg	Tumor	3	Tumor
883	Tumor- (591)	/content/data/CT KIDNEY DATASET Normal, CYST, TUMOR and STONE/TUMOR/Tumor- (591).jpg	Tumor	3	Tumor
884	Tumor- (2196)	/content/data/CT KIDNEY DATASET Normal, CYST, TUMOR and STONE/TUMOR/Tumor- (2196).jpg	Tumor	3	Tumor
885	Tumor- (181)	/content/data/CT KIDNEY DATASET Normal, CYST, TUMOR and STONE/TUMOR/Tumor- (181).jpg	Tumor	3	Tumor
886	Tumor- (1903)	/content/data/CT KIDNEY DATASET Normal, CYST, TUMOR and STONE/TUMOR/Tumor- (1903).jpg	Tumor	3	Tumor
887	Tumor- (141)	/content/data/CT KIDNEY DATASET Normal, CYST, TUMOR and STONE/TUMOR/Tumor- (141).jpg	Tumor	3	Tumor
888	Tumor- (1455)	/content/data/CT KIDNEY DATASET Normal, CYST, TUMOR and STONE/TUMOR/Tumor- (1455).jpg	Tumor	3	Tumor
889	Tumor- (1244)	/content/data/CT KIDNEY DATASET Normal, CYST, TUMOR and STONE/TUMOR/Tumor- (1244).jpg	Tumor	3	Tumor
890	Tumor- (1560)	/content/data/CT KIDNEY DATASET Normal, CYST, TUMOR and STONE/TUMOR/Tumor- (1560).jpg	Tumor	3	Tumor
891	Tumor- (2283)	/content/data/CT KIDNEY DATASET Normal, CYST, TUMOR and STONE/TUMOR/Tumor- (2283).jpg	Tumor	3	Tumor
892	Tumor- (1132)	/content/data/CT KIDNEY DATASET Normal, CYST, TUMOR and STONE/TUMOR/Tumor- (1132).jpg	Tumor	3	Tumor
893	Tumor- (157)	/content/data/CT KIDNEY DATASET Normal, CYST, TUMOR and STONE/TUMOR/Tumor- (157).jpg	Tumor	3	Tumor
894	Tumor- (169)	/content/data/CT KIDNEY DATASET Normal, CYST, TUMOR and STONE/TUMOR/Tumor- (169).jpg	Tumor	3	Tumor
895	Tumor- (611)	/content/data/CT KIDNEY DATASET Normal, CYST, TUMOR and STONE/TUMOR/Tumor- (611).jpg	Tumor	3	Tumor
896	Tumor- (265)	/content/data/CT KIDNEY DATASET Normal, CYST, TUMOR and STONE/TUMOR/Tumor- (265).jpg	Tumor	3	Tumor
897	Tumor- (309)	/content/data/CT KIDNEY DATASET Normal, CYST, TUMOR and STONE/TUMOR/Tumor- (309).jpg	Tumor	3	Tumor
898	Tumor- (475)	/content/data/CT KIDNEY DATASET Normal, CYST, TUMOR and STONE/TUMOR/Tumor- (475).jpg	Tumor	3	Tumor
899	Tumor- (2131)	/content/data/CT KIDNEY DATASET Normal, CYST, TUMOR and STONE/TUMOR/Tumor- (2131).jpg	Tumor	3	Tumor
900	Tumor- (150)	/content/data/CT KIDNEY DATASET Normal, CYST, TUMOR and STONE/TUMOR/Tumor- (150).jpg	Tumor	3	Tumor
901	Tumor- (2080)	/content/data/CT KIDNEY DATASET Normal, CYST, TUMOR and STONE/TUMOR/Tumor- (2080).jpg	Tumor	3	Tumor
902	Tumor- (1842)	/content/data/CT KIDNEY DATASET Normal, CYST, TUMOR and STONE/TUMOR/Tumor- (1842).jpg	Tumor	3	Tumor
903	Tumor- (1076)	/content/data/CT KIDNEY DATASET Normal, CYST, TUMOR and STONE/TUMOR/Tumor- (1076).jpg	Tumor	3	Tumor
904	Tumor- (1938)	/content/data/CT KIDNEY DATASET Normal, CYST, TUMOR and STONE/TUMOR/Tumor- (1938).jpg	Tumor	3	Tumor
905	Tumor- (1860)	/content/data/CT KIDNEY DATASET Normal, CYST, TUMOR and STONE/TUMOR/Tumor- (1860).jpg	Tumor	3	Tumor
906	Tumor- (1007)	/content/data/CT KIDNEY DATASET Normal, CYST, TUMOR and STONE/TUMOR/Tumor- (1007).jpg	Tumor	3	Tumor
907	Tumor- (2069)	/content/data/CT KIDNEY DATASET Normal, CYST, TUMOR and STONE/TUMOR/Tumor- (2069).jpg	Tumor	3	Tumor
908	Tumor- (800)	/content/data/CT KIDNEY DATASET Normal, CYST, TUMOR and STONE/TUMOR/Tumor- (800).jpg	Tumor	3	Tumor
909	Tumor- (2043)	/content/data/CT KIDNEY DATASET Normal, CYST, TUMOR and STONE/TUMOR/Tumor- (2043).jpg	Tumor	3	Tumor
910	Tumor- (2185)	/content/data/CT KIDNEY DATASET Normal, CYST, TUMOR and STONE/TUMOR/Tumor- (2185).jpg	Tumor	3	Tumor
911	Tumor- (507)	/content/data/CT KIDNEY DATASET Normal, CYST, TUMOR and STONE/TUMOR/Tumor- (507).jpg	Tumor	3	Tumor
912	Tumor- (595)	/content/data/CT KIDNEY DATASET Normal, CYST, TUMOR and STONE/TUMOR/Tumor- (595).jpg	Tumor	3	Tumor
913	Tumor- (1128)	/content/data/CT KIDNEY DATASET Normal, CYST, TUMOR and STONE/TUMOR/Tumor- (1128).jpg	Tumor	3	Tumor
914	Tumor- (1709)	/content/data/CT KIDNEY DATASET Normal, CYST, TUMOR and STONE/TUMOR/Tumor- (1709).jpg	Tumor	3	Tumor
915	Tumor- (562)	/content/data/CT KIDNEY DATASET Normal, CYST, TUMOR and STONE/TUMOR/Tumor- (562).jpg	Tumor	3	Tumor
916	Tumor- (2209)	/content/data/CT KIDNEY DATASET Normal, CYST, TUMOR and STONE/TUMOR/Tumor- (2209).jpg	Tumor	3	Tumor
917	Tumor- (1049)	/content/data/CT KIDNEY DATASET Normal, CYST, TUMOR and STONE/TUMOR/Tumor- (1049).jpg	Tumor	3	Tumor
918	Tumor- (542)	/content/data/CT KIDNEY DATASET Normal, CYST, TUMOR and STONE/TUMOR/Tumor- (542).jpg	Tumor	3	Tumor
919	Tumor- (548)	/content/data/CT KIDNEY DATASET Normal, CYST, TUMOR and STONE/TUMOR/Tumor- (548).jpg	Tumor	3	Tumor
920	Tumor- (1500)	/content/data/CT KIDNEY DATASET Normal, CYST, TUMOR and STONE/TUMOR/Tumor- (1500).jpg	Tumor	3	Tumor
921	Tumor- (300)	/content/data/CT KIDNEY DATASET Normal, CYST, TUMOR and STONE/TUMOR/Tumor- (300).jpg	Tumor	3	Tumor
922	Tumor- (1218)	/content/data/CT KIDNEY DATASET Normal, CYST, TUMOR and STONE/TUMOR/Tumor- (1218).jpg	Tumor	3	Tumor
923	Tumor- (1285)	/content/data/CT KIDNEY DATASET Normal, CYST, TUMOR and STONE/TUMOR/Tumor- (1285).jpg	Tumor	3	Tumor
924	Tumor- (1060)	/content/data/CT KIDNEY DATASET Normal, CYST, TUMOR and STONE/TUMOR/Tumor- (1060).jpg	Tumor	3	Tumor
925	Tumor- (892)	/content/data/CT KIDNEY DATASET Normal, CYST, TUMOR and STONE/TUMOR/Tumor- (892).jpg	Tumor	3	Tumor
926	Tumor- (1928)	/content/data/CT KIDNEY DATASET Normal, CYST, TUMOR and STONE/TUMOR/Tumor- (1928).jpg	Tumor	3	Tumor
927	Tumor- (1801)	/content/data/CT KIDNEY DATASET Normal, CYST, TUMOR and STONE/TUMOR/Tumor- (1801).jpg	Tumor	3	Tumor
928	Tumor- (1065)	/content/data/CT KIDNEY DATASET Normal, CYST, TUMOR and STONE/TUMOR/Tumor- (1065).jpg	Tumor	3	Tumor
929	Tumor- (207)	/content/data/CT KIDNEY DATASET Normal, CYST, TUMOR and STONE/TUMOR/Tumor- (207).jpg	Tumor	3	Tumor
930	Tumor- (1648)	/content/data/CT KIDNEY DATASET Normal, CYST, TUMOR and STONE/TUMOR/Tumor- (1648).jpg	Tumor	3	Tumor
931	Tumor- (1172)	/content/data/CT KIDNEY DATASET Normal, CYST, TUMOR and STONE/TUMOR/Tumor- (1172).jpg	Tumor	3	Tumor
932	Tumor- (1257)	/content/data/CT KIDNEY DATASET Normal, CYST, TUMOR and STONE/TUMOR/Tumor- (1257).jpg	Tumor	3	Tumor
933	Tumor- (1368)	/content/data/CT KIDNEY DATASET Normal, CYST, TUMOR and STONE/TUMOR/Tumor- (1368).jpg	Tumor	3	Tumor
934	Tumor- (2050)	/content/data/CT KIDNEY DATASET Normal, CYST, TUMOR and STONE/TUMOR/Tumor- (2050).jpg	Tumor	3	Tumor
935	Tumor- (615)	/content/data/CT KIDNEY DATASET Normal, CYST, TUMOR and STONE/TUMOR/Tumor- (615).jpg	Tumor	3	Tumor
936	Tumor- (601)	/content/data/CT KIDNEY DATASET Normal, CYST, TUMOR and STONE/TUMOR/Tumor- (601).jpg	Tumor	3	Tumor
937	Tumor- (1723)	/content/data/CT KIDNEY DATASET Normal, CYST, TUMOR and STONE/TUMOR/Tumor- (1723).jpg	Tumor	3	Tumor
938	Tumor- (1944)	/content/data/CT KIDNEY DATASET Normal, CYST, TUMOR and STONE/TUMOR/Tumor- (1944).jpg	Tumor	3	Tumor
939	Tumor- (1659)	/content/data/CT KIDNEY DATASET Normal, CYST, TUMOR and STONE/TUMOR/Tumor- (1659).jpg	Tumor	3	Tumor
940	Tumor- (998)	/content/data/CT KIDNEY DATASET Normal, CYST, TUMOR and STONE/TUMOR/Tumor- (998).jpg	Tumor	3	Tumor
941	Tumor- (2068)	/content/data/CT KIDNEY DATASET Normal, CYST, TUMOR and STONE/TUMOR/Tumor- (2068).jpg	Tumor	3	Tumor
942	Tumor- (218)	/content/data/CT KIDNEY DATASET Normal, CYST, TUMOR and STONE/TUMOR/Tumor- (218).jpg	Tumor	3	Tumor
943	Tumor- (1761)	/content/data/CT KIDNEY DATASET Normal, CYST, TUMOR and STONE/TUMOR/Tumor- (1761).jpg	Tumor	3	Tumor
944	Tumor- (784)	/content/data/CT KIDNEY DATASET Normal, CYST, TUMOR and STONE/TUMOR/Tumor- (784).jpg	Tumor	3	Tumor
945	Tumor- (713)	/content/data/CT KIDNEY DATASET Normal, CYST, TUMOR and STONE/TUMOR/Tumor- (713).jpg	Tumor	3	Tumor
946	Tumor- (1568)	/content/data/CT KIDNEY DATASET Normal, CYST, TUMOR and STONE/TUMOR/Tumor- (1568).jpg	Tumor	3	Tumor
947	Tumor- (60)	/content/data/CT KIDNEY DATASET Normal, CYST, TUMOR and STONE/TUMOR/Tumor- (60).jpg	Tumor	3	Tumor
948	Tumor- (1839)	/content/data/CT KIDNEY DATASET Normal, CYST, TUMOR and STONE/TUMOR/Tumor- (1839).jpg	Tumor	3	Tumor
949	Tumor- (700)	/content/data/CT KIDNEY DATASET Normal, CYST, TUMOR and STONE/TUMOR/Tumor- (700).jpg	Tumor	3	Tumor
950	Tumor- (1061)	/content/data/CT KIDNEY DATASET Normal, CYST, TUMOR and STONE/TUMOR/Tumor- (1061).jpg	Tumor	3	Tumor
951	Tumor- (2216)	/content/data/CT KIDNEY DATASET Normal, CYST, TUMOR and STONE/TUMOR/Tumor- (2216).jpg	Tumor	3	Tumor
952	Tumor- (138)	/content/data/CT KIDNEY DATASET Normal, CYST, TUMOR and STONE/TUMOR/Tumor- (138).jpg	Tumor	3	Tumor
953	Tumor- (1062)	/content/data/CT KIDNEY DATASET Normal, CYST, TUMOR and STONE/TUMOR/Tumor- (1062).jpg	Tumor	3	Tumor
954	Tumor- (1853)	/content/data/CT KIDNEY DATASET Normal, CYST, TUMOR and STONE/TUMOR/Tumor- (1853).jpg	Tumor	3	Tumor
955	Tumor- (1423)	/content/data/CT KIDNEY DATASET Normal, CYST, TUMOR and STONE/TUMOR/Tumor- (1423).jpg	Tumor	3	Tumor
956	Tumor- (2103)	/content/data/CT KIDNEY DATASET Normal, CYST, TUMOR and STONE/TUMOR/Tumor- (2103).jpg	Tumor	3	Tumor
957	Tumor- (1678)	/content/data/CT KIDNEY DATASET Normal, CYST, TUMOR and STONE/TUMOR/Tumor- (1678).jpg	Tumor	3	Tumor
958	Tumor- (1990)	/content/data/CT KIDNEY DATASET Normal, CYST, TUMOR and STONE/TUMOR/Tumor- (1990).jpg	Tumor	3	Tumor
959	Tumor- (582)	/content/data/CT KIDNEY DATASET Normal, CYST, TUMOR and STONE/TUMOR/Tumor- (582).jpg	Tumor	3	Tumor
960	Tumor- (376)	/content/data/CT KIDNEY DATASET Normal, CYST, TUMOR and STONE/TUMOR/Tumor- (376).jpg	Tumor	3	Tumor
961	Tumor- (1635)	/content/data/CT KIDNEY DATASET Normal, CYST, TUMOR and STONE/TUMOR/Tumor- (1635).jpg	Tumor	3	Tumor
962	Tumor- (1161)	/content/data/CT KIDNEY DATASET Normal, CYST, TUMOR and STONE/TUMOR/Tumor- (1161).jpg	Tumor	3	Tumor
963	Tumor- (1571)	/content/data/CT KIDNEY DATASET Normal, CYST, TUMOR and STONE/TUMOR/Tumor- (1571).jpg	Tumor	3	Tumor
964	Tumor- (1625)	/content/data/CT KIDNEY DATASET Normal, CYST, TUMOR and STONE/TUMOR/Tumor- (1625).jpg	Tumor	3	Tumor
965	Tumor- (1297)	/content/data/CT KIDNEY DATASET Normal, CYST, TUMOR and STONE/TUMOR/Tumor- (1297).jpg	Tumor	3	Tumor
966	Tumor- (1174)	/content/data/CT KIDNEY DATASET Normal, CYST, TUMOR and STONE/TUMOR/Tumor- (1174).jpg	Tumor	3	Tumor
967	Tumor- (266)	/content/data/CT KIDNEY DATASET Normal, CYST, TUMOR and STONE/TUMOR/Tumor- (266).jpg	Tumor	3	Tumor
968	Tumor- (986)	/content/data/CT KIDNEY DATASET Normal, CYST, TUMOR and STONE/TUMOR/Tumor- (986).jpg	Tumor	3	Tumor
969	Tumor- (103)	/content/data/CT KIDNEY DATASET Normal, CYST, TUMOR and STONE/TUMOR/Tumor- (103).jpg	Tumor	3	Tumor
970	Tumor- (545)	/content/data/CT KIDNEY DATASET Normal, CYST, TUMOR and STONE/TUMOR/Tumor- (545).jpg	Tumor	3	Tumor
971	Tumor- (1722)	/content/data/CT KIDNEY DATASET Normal, CYST, TUMOR and STONE/TUMOR/Tumor- (1722).jpg	Tumor	3	Tumor
972	Tumor- (1337)	/content/data/CT KIDNEY DATASET Normal, CYST, TUMOR and STONE/TUMOR/Tumor- (1337).jpg	Tumor	3	Tumor
973	Tumor- (737)	/content/data/CT KIDNEY DATASET Normal, CYST, TUMOR and STONE/TUMOR/Tumor- (737).jpg	Tumor	3	Tumor
974	Tumor- (216)	/content/data/CT KIDNEY DATASET Normal, CYST, TUMOR and STONE/TUMOR/Tumor- (216).jpg	Tumor	3	Tumor
975	Tumor- (1597)	/content/data/CT KIDNEY DATASET Normal, CYST, TUMOR and STONE/TUMOR/Tumor- (1597).jpg	Tumor	3	Tumor
976	Tumor- (711)	/content/data/CT KIDNEY DATASET Normal, CYST, TUMOR and STONE/TUMOR/Tumor- (711).jpg	Tumor	3	Tumor
977	Tumor- (1798)	/content/data/CT KIDNEY DATASET Normal, CYST, TUMOR and STONE/TUMOR/Tumor- (1798).jpg	Tumor	3	Tumor
978	Tumor- (420)	/content/data/CT KIDNEY DATASET Normal, CYST, TUMOR and STONE/TUMOR/Tumor- (420).jpg	Tumor	3	Tumor
979	Tumor- (316)	/content/data/CT KIDNEY DATASET Normal, CYST, TUMOR and STONE/TUMOR/Tumor- (316).jpg	Tumor	3	Tumor
980	Tumor- (691)	/content/data/CT KIDNEY DATASET Normal, CYST, TUMOR and STONE/TUMOR/Tumor- (691).jpg	Tumor	3	Tumor
981	Tumor- (2093)	/content/data/CT KIDNEY DATASET Normal, CYST, TUMOR and STONE/TUMOR/Tumor- (2093).jpg	Tumor	3	Tumor
982	Tumor- (938)	/content/data/CT KIDNEY DATASET Normal, CYST, TUMOR and STONE/TUMOR/Tumor- (938).jpg	Tumor	3	Tumor
983	Tumor- (2040)	/content/data/CT KIDNEY DATASET Normal, CYST, TUMOR and STONE/TUMOR/Tumor- (2040).jpg	Tumor	3	Tumor
984	Tumor- (1211)	/content/data/CT KIDNEY DATASET Normal, CYST, TUMOR and STONE/TUMOR/Tumor- (1211).jpg	Tumor	3	Tumor
985	Tumor- (1016)	/content/data/CT KIDNEY DATASET Normal, CYST, TUMOR and STONE/TUMOR/Tumor- (1016).jpg	Tumor	3	Tumor
986	Tumor- (1827)	/content/data/CT KIDNEY DATASET Normal, CYST, TUMOR and STONE/TUMOR/Tumor- (1827).jpg	Tumor	3	Tumor
987	Tumor- (1531)	/content/data/CT KIDNEY DATASET Normal, CYST, TUMOR and STONE/TUMOR/Tumor- (1531).jpg	Tumor	3	Tumor
988	Tumor- (1917)	/content/data/CT KIDNEY DATASET Normal, CYST, TUMOR and STONE/TUMOR/Tumor- (1917).jpg	Tumor	3	Tumor
989	Tumor- (1091)	/content/data/CT KIDNEY DATASET Normal, CYST, TUMOR and STONE/TUMOR/Tumor- (1091).jpg	Tumor	3	Tumor
990	Tumor- (23)	/content/data/CT KIDNEY DATASET Normal, CYST, TUMOR and STONE/TUMOR/Tumor- (23).jpg	Tumor	3	Tumor
991	Tumor- (1915)	/content/data/CT KIDNEY DATASET Normal, CYST, TUMOR and STONE/TUMOR/Tumor- (1915).jpg	Tumor	3	Tumor
992	Tumor- (2085)	/content/data/CT KIDNEY DATASET Normal, CYST, TUMOR and STONE/TUMOR/Tumor- (2085).jpg	Tumor	3	Tumor
993	Tumor- (1622)	/content/data/CT KIDNEY DATASET Normal, CYST, TUMOR and STONE/TUMOR/Tumor- (1622).jpg	Tumor	3	Tumor
994	Tumor- (1457)	/content/data/CT KIDNEY DATASET Normal, CYST, TUMOR and STONE/TUMOR/Tumor- (1457).jpg	Tumor	3	Tumor
995	Tumor- (890)	/content/data/CT KIDNEY DATASET Normal, CYST, TUMOR and STONE/TUMOR/Tumor- (890).jpg	Tumor	3	Tumor
996	Tumor- (498)	/content/data/CT KIDNEY DATASET Normal, CYST, TUMOR and STONE/TUMOR/Tumor- (498).jpg	Tumor	3	Tumor
997	Tumor- (1509)	/content/data/CT KIDNEY DATASET Normal, CYST, TUMOR and STONE/TUMOR/Tumor- (1509).jpg	Tumor	3	Tumor
998	Tumor- (1877)	/content/data/CT KIDNEY DATASET Normal, CYST, TUMOR and STONE/TUMOR/Tumor- (1877).jpg	Tumor	3	Tumor
999	Tumor- (1290)	/content/data/CT KIDNEY DATASET Normal, CYST, TUMOR and STONE/TUMOR/Tumor- (1290).jpg	Tumor	3	Tumor
1000	Tumor- (2094)	/content/data/CT KIDNEY DATASET Normal, CYST, TUMOR and STONE/TUMOR/Tumor- (2094).jpg	Tumor	3	Tumor
1001	Tumor- (1810)	/content/data/CT KIDNEY DATASET Normal, CYST, TUMOR and STONE/TUMOR/Tumor- (1810).jpg	Tumor	3	Tumor
1002	Tumor- (341)	/content/data/CT KIDNEY DATASET Normal, CYST, TUMOR and STONE/TUMOR/Tumor- (341).jpg	Tumor	3	Tumor
1003	Tumor- (1010)	/content/data/CT KIDNEY DATASET Normal, CYST, TUMOR and STONE/TUMOR/Tumor- (1010).jpg	Tumor	3	Tumor
1004	Tumor- (813)	/content/data/CT KIDNEY DATASET Normal, CYST, TUMOR and STONE/TUMOR/Tumor- (813).jpg	Tumor	3	Tumor
1005	Tumor- (1094)	/content/data/CT KIDNEY DATASET Normal, CYST, TUMOR and STONE/TUMOR/Tumor- (1094).jpg	Tumor	3	Tumor
1006	Tumor- (503)	/content/data/CT KIDNEY DATASET Normal, CYST, TUMOR and STONE/TUMOR/Tumor- (503).jpg	Tumor	3	Tumor
1007	Tumor- (1199)	/content/data/CT KIDNEY DATASET Normal, CYST, TUMOR and STONE/TUMOR/Tumor- (1199).jpg	Tumor	3	Tumor
1008	Tumor- (2083)	/content/data/CT KIDNEY DATASET Normal, CYST, TUMOR and STONE/TUMOR/Tumor- (2083).jpg	Tumor	3	Tumor
1009	Tumor- (2023)	/content/data/CT KIDNEY DATASET Normal, CYST, TUMOR and STONE/TUMOR/Tumor- (2023).jpg	Tumor	3	Tumor
1010	Tumor- (1028)	/content/data/CT KIDNEY DATASET Normal, CYST, TUMOR and STONE/TUMOR/Tumor- (1028).jpg	Tumor	3	Tumor
1011	Tumor- (686)	/content/data/CT KIDNEY DATASET Normal, CYST, TUMOR and STONE/TUMOR/Tumor- (686).jpg	Tumor	3	Tumor
1012	Tumor- (1673)	/content/data/CT KIDNEY DATASET Normal, CYST, TUMOR and STONE/TUMOR/Tumor- (1673).jpg	Tumor	3	Tumor
1013	Tumor- (1458)	/content/data/CT KIDNEY DATASET Normal, CYST, TUMOR and STONE/TUMOR/Tumor- (1458).jpg	Tumor	3	Tumor
1014	Tumor- (786)	/content/data/CT KIDNEY DATASET Normal, CYST, TUMOR and STONE/TUMOR/Tumor- (786).jpg	Tumor	3	Tumor
1015	Tumor- (2208)	/content/data/CT KIDNEY DATASET Normal, CYST, TUMOR and STONE/TUMOR/Tumor- (2208).jpg	Tumor	3	Tumor
1016	Tumor- (644)	/content/data/CT KIDNEY DATASET Normal, CYST, TUMOR and STONE/TUMOR/Tumor- (644).jpg	Tumor	3	Tumor
1017	Tumor- (1151)	/content/data/CT KIDNEY DATASET Normal, CYST, TUMOR and STONE/TUMOR/Tumor- (1151).jpg	Tumor	3	Tumor
1018	Tumor- (388)	/content/data/CT KIDNEY DATASET Normal, CYST, TUMOR and STONE/TUMOR/Tumor- (388).jpg	Tumor	3	Tumor
1019	Tumor- (1627)	/content/data/CT KIDNEY DATASET Normal, CYST, TUMOR and STONE/TUMOR/Tumor- (1627).jpg	Tumor	3	Tumor
1020	Tumor- (1751)	/content/data/CT KIDNEY DATASET Normal, CYST, TUMOR and STONE/TUMOR/Tumor- (1751).jpg	Tumor	3	Tumor
1021	Tumor- (1849)	/content/data/CT KIDNEY DATASET Normal, CYST, TUMOR and STONE/TUMOR/Tumor- (1849).jpg	Tumor	3	Tumor
1022	Tumor- (1180)	/content/data/CT KIDNEY DATASET Normal, CYST, TUMOR and STONE/TUMOR/Tumor- (1180).jpg	Tumor	3	Tumor
1023	Tumor- (1308)	/content/data/CT KIDNEY DATASET Normal, CYST, TUMOR and STONE/TUMOR/Tumor- (1308).jpg	Tumor	3	Tumor
1024	Tumor- (440)	/content/data/CT KIDNEY DATASET Normal, CYST, TUMOR and STONE/TUMOR/Tumor- (440).jpg	Tumor	3	Tumor
1025	Tumor- (703)	/content/data/CT KIDNEY DATASET Normal, CYST, TUMOR and STONE/TUMOR/Tumor- (703).jpg	Tumor	3	Tumor
1026	Tumor- (1324)	/content/data/CT KIDNEY DATASET Normal, CYST, TUMOR and STONE/TUMOR/Tumor- (1324).jpg	Tumor	3	Tumor
1027	Tumor- (72)	/content/data/CT KIDNEY DATASET Normal, CYST, TUMOR and STONE/TUMOR/Tumor- (72).jpg	Tumor	3	Tumor
1028	Tumor- (2000)	/content/data/CT KIDNEY DATASET Normal, CYST, TUMOR and STONE/TUMOR/Tumor- (2000).jpg	Tumor	3	Tumor
1029	Tumor- (734)	/content/data/CT KIDNEY DATASET Normal, CYST, TUMOR and STONE/TUMOR/Tumor- (734).jpg	Tumor	3	Tumor
1030	Tumor- (2072)	/content/data/CT KIDNEY DATASET Normal, CYST, TUMOR and STONE/TUMOR/Tumor- (2072).jpg	Tumor	3	Tumor
1031	Tumor- (1448)	/content/data/CT KIDNEY DATASET Normal, CYST, TUMOR and STONE/TUMOR/Tumor- (1448).jpg	Tumor	3	Tumor
1032	Tumor- (1093)	/content/data/CT KIDNEY DATASET Normal, CYST, TUMOR and STONE/TUMOR/Tumor- (1093).jpg	Tumor	3	Tumor
1033	Tumor- (1660)	/content/data/CT KIDNEY DATASET Normal, CYST, TUMOR and STONE/TUMOR/Tumor- (1660).jpg	Tumor	3	Tumor
1034	Tumor- (736)	/content/data/CT KIDNEY DATASET Normal, CYST, TUMOR and STONE/TUMOR/Tumor- (736).jpg	Tumor	3	Tumor
1035	Tumor- (727)	/content/data/CT KIDNEY DATASET Normal, CYST, TUMOR and STONE/TUMOR/Tumor- (727).jpg	Tumor	3	Tumor
1036	Tumor- (2171)	/content/data/CT KIDNEY DATASET Normal, CYST, TUMOR and STONE/TUMOR/Tumor- (2171).jpg	Tumor	3	Tumor
1037	Tumor- (2104)	/content/data/CT KIDNEY DATASET Normal, CYST, TUMOR and STONE/TUMOR/Tumor- (2104).jpg	Tumor	3	Tumor
1038	Tumor- (1166)	/content/data/CT KIDNEY DATASET Normal, CYST, TUMOR and STONE/TUMOR/Tumor- (1166).jpg	Tumor	3	Tumor
1039	Tumor- (717)	/content/data/CT KIDNEY DATASET Normal, CYST, TUMOR and STONE/TUMOR/Tumor- (717).jpg	Tumor	3	Tumor
1040	Tumor- (441)	/content/data/CT KIDNEY DATASET Normal, CYST, TUMOR and STONE/TUMOR/Tumor- (441).jpg	Tumor	3	Tumor
1041	Tumor- (1343)	/content/data/CT KIDNEY DATASET Normal, CYST, TUMOR and STONE/TUMOR/Tumor- (1343).jpg	Tumor	3	Tumor
1042	Tumor- (1070)	/content/data/CT KIDNEY DATASET Normal, CYST, TUMOR and STONE/TUMOR/Tumor- (1070).jpg	Tumor	3	Tumor
1043	Tumor- (1144)	/content/data/CT KIDNEY DATASET Normal, CYST, TUMOR and STONE/TUMOR/Tumor- (1144).jpg	Tumor	3	Tumor
1044	Tumor- (50)	/content/data/CT KIDNEY DATASET Normal, CYST, TUMOR and STONE/TUMOR/Tumor- (50).jpg	Tumor	3	Tumor
1045	Tumor- (610)	/content/data/CT KIDNEY DATASET Normal, CYST, TUMOR and STONE/TUMOR/Tumor- (610).jpg	Tumor	3	Tumor
1046	Tumor- (613)	/content/data/CT KIDNEY DATASET Normal, CYST, TUMOR and STONE/TUMOR/Tumor- (613).jpg	Tumor	3	Tumor
1047	Tumor- (1967)	/content/data/CT KIDNEY DATASET Normal, CYST, TUMOR and STONE/TUMOR/Tumor- (1967).jpg	Tumor	3	Tumor
1048	Tumor- (1768)	/content/data/CT KIDNEY DATASET Normal, CYST, TUMOR and STONE/TUMOR/Tumor- (1768).jpg	Tumor	3	Tumor
1049	Tumor- (955)	/content/data/CT KIDNEY DATASET Normal, CYST, TUMOR and STONE/TUMOR/Tumor- (955).jpg	Tumor	3	Tumor
1050	Tumor- (454)	/content/data/CT KIDNEY DATASET Normal, CYST, TUMOR and STONE/TUMOR/Tumor- (454).jpg	Tumor	3	Tumor
1051	Tumor- (1670)	/content/data/CT KIDNEY DATASET Normal, CYST, TUMOR and STONE/TUMOR/Tumor- (1670).jpg	Tumor	3	Tumor
1052	Tumor- (1089)	/content/data/CT KIDNEY DATASET Normal, CYST, TUMOR and STONE/TUMOR/Tumor- (1089).jpg	Tumor	3	Tumor
1053	Tumor- (1212)	/content/data/CT KIDNEY DATASET Normal, CYST, TUMOR and STONE/TUMOR/Tumor- (1212).jpg	Tumor	3	Tumor
1054	Tumor- (467)	/content/data/CT KIDNEY DATASET Normal, CYST, TUMOR and STONE/TUMOR/Tumor- (467).jpg	Tumor	3	Tumor
1055	Tumor- (1628)	/content/data/CT KIDNEY DATASET Normal, CYST, TUMOR and STONE/TUMOR/Tumor- (1628).jpg	Tumor	3	Tumor
1056	Tumor- (2166)	/content/data/CT KIDNEY DATASET Normal, CYST, TUMOR and STONE/TUMOR/Tumor- (2166).jpg	Tumor	3	Tumor
1057	Tumor- (1974)	/content/data/CT KIDNEY DATASET Normal, CYST, TUMOR and STONE/TUMOR/Tumor- (1974).jpg	Tumor	3	Tumor
1058	Tumor- (1525)	/content/data/CT KIDNEY DATASET Normal, CYST, TUMOR and STONE/TUMOR/Tumor- (1525).jpg	Tumor	3	Tumor
1059	Tumor- (844)	/content/data/CT KIDNEY DATASET Normal, CYST, TUMOR and STONE/TUMOR/Tumor- (844).jpg	Tumor	3	Tumor
1060	Tumor- (1369)	/content/data/CT KIDNEY DATASET Normal, CYST, TUMOR and STONE/TUMOR/Tumor- (1369).jpg	Tumor	3	Tumor
1061	Tumor- (2028)	/content/data/CT KIDNEY DATASET Normal, CYST, TUMOR and STONE/TUMOR/Tumor- (2028).jpg	Tumor	3	Tumor
1062	Tumor- (616)	/content/data/CT KIDNEY DATASET Normal, CYST, TUMOR and STONE/TUMOR/Tumor- (616).jpg	Tumor	3	Tumor
1063	Tumor- (2071)	/content/data/CT KIDNEY DATASET Normal, CYST, TUMOR and STONE/TUMOR/Tumor- (2071).jpg	Tumor	3	Tumor
1064	Tumor- (1894)	/content/data/CT KIDNEY DATASET Normal, CYST, TUMOR and STONE/TUMOR/Tumor- (1894).jpg	Tumor	3	Tumor
1065	Tumor- (1502)	/content/data/CT KIDNEY DATASET Normal, CYST, TUMOR and STONE/TUMOR/Tumor- (1502).jpg	Tumor	3	Tumor
1066	Tumor- (2079)	/content/data/CT KIDNEY DATASET Normal, CYST, TUMOR and STONE/TUMOR/Tumor- (2079).jpg	Tumor	3	Tumor
1067	Tumor- (1237)	/content/data/CT KIDNEY DATASET Normal, CYST, TUMOR and STONE/TUMOR/Tumor- (1237).jpg	Tumor	3	Tumor
1068	Tumor- (1922)	/content/data/CT KIDNEY DATASET Normal, CYST, TUMOR and STONE/TUMOR/Tumor- (1922).jpg	Tumor	3	Tumor
1069	Tumor- (1864)	/content/data/CT KIDNEY DATASET Normal, CYST, TUMOR and STONE/TUMOR/Tumor- (1864).jpg	Tumor	3	Tumor
1070	Tumor- (1641)	/content/data/CT KIDNEY DATASET Normal, CYST, TUMOR and STONE/TUMOR/Tumor- (1641).jpg	Tumor	3	Tumor
1071	Tumor- (2165)	/content/data/CT KIDNEY DATASET Normal, CYST, TUMOR and STONE/TUMOR/Tumor- (2165).jpg	Tumor	3	Tumor
1072	Tumor- (1742)	/content/data/CT KIDNEY DATASET Normal, CYST, TUMOR and STONE/TUMOR/Tumor- (1742).jpg	Tumor	3	Tumor
1073	Tumor- (2125)	/content/data/CT KIDNEY DATASET Normal, CYST, TUMOR and STONE/TUMOR/Tumor- (2125).jpg	Tumor	3	Tumor
1074	Tumor- (2067)	/content/data/CT KIDNEY DATASET Normal, CYST, TUMOR and STONE/TUMOR/Tumor- (2067).jpg	Tumor	3	Tumor
1075	Tumor- (2272)	/content/data/CT KIDNEY DATASET Normal, CYST, TUMOR and STONE/TUMOR/Tumor- (2272).jpg	Tumor	3	Tumor
1076	Tumor- (229)	/content/data/CT KIDNEY DATASET Normal, CYST, TUMOR and STONE/TUMOR/Tumor- (229).jpg	Tumor	3	Tumor
1077	Tumor- (190)	/content/data/CT KIDNEY DATASET Normal, CYST, TUMOR and STONE/TUMOR/Tumor- (190).jpg	Tumor	3	Tumor
1078	Tumor- (1872)	/content/data/CT KIDNEY DATASET Normal, CYST, TUMOR and STONE/TUMOR/Tumor- (1872).jpg	Tumor	3	Tumor
1079	Tumor- (1159)	/content/data/CT KIDNEY DATASET Normal, CYST, TUMOR and STONE/TUMOR/Tumor- (1159).jpg	Tumor	3	Tumor
1080	Tumor- (1698)	/content/data/CT KIDNEY DATASET Normal, CYST, TUMOR and STONE/TUMOR/Tumor- (1698).jpg	Tumor	3	Tumor
1081	Tumor- (1473)	/content/data/CT KIDNEY DATASET Normal, CYST, TUMOR and STONE/TUMOR/Tumor- (1473).jpg	Tumor	3	Tumor
1082	Tumor- (2002)	/content/data/CT KIDNEY DATASET Normal, CYST, TUMOR and STONE/TUMOR/Tumor- (2002).jpg	Tumor	3	Tumor
1083	Tumor- (2149)	/content/data/CT KIDNEY DATASET Normal, CYST, TUMOR and STONE/TUMOR/Tumor- (2149).jpg	Tumor	3	Tumor
1084	Tumor- (239)	/content/data/CT KIDNEY DATASET Normal, CYST, TUMOR and STONE/TUMOR/Tumor- (239).jpg	Tumor	3	Tumor
1085	Tumor- (432)	/content/data/CT KIDNEY DATASET Normal, CYST, TUMOR and STONE/TUMOR/Tumor- (432).jpg	Tumor	3	Tumor
1086	Tumor- (354)	/content/data/CT KIDNEY DATASET Normal, CYST, TUMOR and STONE/TUMOR/Tumor- (354).jpg	Tumor	3	Tumor
1087	Tumor- (916)	/content/data/CT KIDNEY DATASET Normal, CYST, TUMOR and STONE/TUMOR/Tumor- (916).jpg	Tumor	3	Tumor
1088	Tumor- (1228)	/content/data/CT KIDNEY DATASET Normal, CYST, TUMOR and STONE/TUMOR/Tumor- (1228).jpg	Tumor	3	Tumor
1089	Tumor- (2078)	/content/data/CT KIDNEY DATASET Normal, CYST, TUMOR and STONE/TUMOR/Tumor- (2078).jpg	Tumor	3	Tumor
1090	Tumor- (521)	/content/data/CT KIDNEY DATASET Normal, CYST, TUMOR and STONE/TUMOR/Tumor- (521).jpg	Tumor	3	Tumor
1091	Tumor- (570)	/content/data/CT KIDNEY DATASET Normal, CYST, TUMOR and STONE/TUMOR/Tumor- (570).jpg	Tumor	3	Tumor
1092	Tumor- (436)	/content/data/CT KIDNEY DATASET Normal, CYST, TUMOR and STONE/TUMOR/Tumor- (436).jpg	Tumor	3	Tumor
1093	Tumor- (342)	/content/data/CT KIDNEY DATASET Normal, CYST, TUMOR and STONE/TUMOR/Tumor- (342).jpg	Tumor	3	Tumor
1094	Tumor- (1035)	/content/data/CT KIDNEY DATASET Normal, CYST, TUMOR and STONE/TUMOR/Tumor- (1035).jpg	Tumor	3	Tumor
1095	Tumor- (61)	/content/data/CT KIDNEY DATASET Normal, CYST, TUMOR and STONE/TUMOR/Tumor- (61).jpg	Tumor	3	Tumor
1096	Tumor- (2223)	/content/data/CT KIDNEY DATASET Normal, CYST, TUMOR and STONE/TUMOR/Tumor- (2223).jpg	Tumor	3	Tumor
1097	Tumor- (95)	/content/data/CT KIDNEY DATASET Normal, CYST, TUMOR and STONE/TUMOR/Tumor- (95).jpg	Tumor	3	Tumor
1098	Tumor- (1358)	/content/data/CT KIDNEY DATASET Normal, CYST, TUMOR and STONE/TUMOR/Tumor- (1358).jpg	Tumor	3	Tumor
1099	Tumor- (1693)	/content/data/CT KIDNEY DATASET Normal, CYST, TUMOR and STONE/TUMOR/Tumor- (1693).jpg	Tumor	3	Tumor
1100	Tumor- (1074)	/content/data/CT KIDNEY DATASET Normal, CYST, TUMOR and STONE/TUMOR/Tumor- (1074).jpg	Tumor	3	Tumor
1101	Tumor- (605)	/content/data/CT KIDNEY DATASET Normal, CYST, TUMOR and STONE/TUMOR/Tumor- (605).jpg	Tumor	3	Tumor
1102	Tumor- (470)	/content/data/CT KIDNEY DATASET Normal, CYST, TUMOR and STONE/TUMOR/Tumor- (470).jpg	Tumor	3	Tumor
1103	Tumor- (1504)	/content/data/CT KIDNEY DATASET Normal, CYST, TUMOR and STONE/TUMOR/Tumor- (1504).jpg	Tumor	3	Tumor
1104	Tumor- (1017)	/content/data/CT KIDNEY DATASET Normal, CYST, TUMOR and STONE/TUMOR/Tumor- (1017).jpg	Tumor	3	Tumor
1105	Tumor- (837)	/content/data/CT KIDNEY DATASET Normal, CYST, TUMOR and STONE/TUMOR/Tumor- (837).jpg	Tumor	3	Tumor
1106	Tumor- (516)	/content/data/CT KIDNEY DATASET Normal, CYST, TUMOR and STONE/TUMOR/Tumor- (516).jpg	Tumor	3	Tumor
1107	Tumor- (2213)	/content/data/CT KIDNEY DATASET Normal, CYST, TUMOR and STONE/TUMOR/Tumor- (2213).jpg	Tumor	3	Tumor
1108	Tumor- (299)	/content/data/CT KIDNEY DATASET Normal, CYST, TUMOR and STONE/TUMOR/Tumor- (299).jpg	Tumor	3	Tumor
1109	Tumor- (1095)	/content/data/CT KIDNEY DATASET Normal, CYST, TUMOR and STONE/TUMOR/Tumor- (1095).jpg	Tumor	3	Tumor
1110	Tumor- (1984)	/content/data/CT KIDNEY DATASET Normal, CYST, TUMOR and STONE/TUMOR/Tumor- (1984).jpg	Tumor	3	Tumor
1111	Tumor- (1561)	/content/data/CT KIDNEY DATASET Normal, CYST, TUMOR and STONE/TUMOR/Tumor- (1561).jpg	Tumor	3	Tumor
1112	Tumor- (1064)	/content/data/CT KIDNEY DATASET Normal, CYST, TUMOR and STONE/TUMOR/Tumor- (1064).jpg	Tumor	3	Tumor
1113	Tumor- (1570)	/content/data/CT KIDNEY DATASET Normal, CYST, TUMOR and STONE/TUMOR/Tumor- (1570).jpg	Tumor	3	Tumor
1114	Tumor- (1936)	/content/data/CT KIDNEY DATASET Normal, CYST, TUMOR and STONE/TUMOR/Tumor- (1936).jpg	Tumor	3	Tumor
1115	Tumor- (1806)	/content/data/CT KIDNEY DATASET Normal, CYST, TUMOR and STONE/TUMOR/Tumor- (1806).jpg	Tumor	3	Tumor
1116	Tumor- (391)	/content/data/CT KIDNEY DATASET Normal, CYST, TUMOR and STONE/TUMOR/Tumor- (391).jpg	Tumor	3	Tumor
1117	Tumor- (905)	/content/data/CT KIDNEY DATASET Normal, CYST, TUMOR and STONE/TUMOR/Tumor- (905).jpg	Tumor	3	Tumor
1118	Tumor- (1356)	/content/data/CT KIDNEY DATASET Normal, CYST, TUMOR and STONE/TUMOR/Tumor- (1356).jpg	Tumor	3	Tumor
1119	Tumor- (1038)	/content/data/CT KIDNEY DATASET Normal, CYST, TUMOR and STONE/TUMOR/Tumor- (1038).jpg	Tumor	3	Tumor
1120	Tumor- (123)	/content/data/CT KIDNEY DATASET Normal, CYST, TUMOR and STONE/TUMOR/Tumor- (123).jpg	Tumor	3	Tumor
1121	Tumor- (729)	/content/data/CT KIDNEY DATASET Normal, CYST, TUMOR and STONE/TUMOR/Tumor- (729).jpg	Tumor	3	Tumor
1122	Tumor- (59)	/content/data/CT KIDNEY DATASET Normal, CYST, TUMOR and STONE/TUMOR/Tumor- (59).jpg	Tumor	3	Tumor
1123	Tumor- (2190)	/content/data/CT KIDNEY DATASET Normal, CYST, TUMOR and STONE/TUMOR/Tumor- (2190).jpg	Tumor	3	Tumor
1124	Tumor- (707)	/content/data/CT KIDNEY DATASET Normal, CYST, TUMOR and STONE/TUMOR/Tumor- (707).jpg	Tumor	3	Tumor
1125	Tumor- (522)	/content/data/CT KIDNEY DATASET Normal, CYST, TUMOR and STONE/TUMOR/Tumor- (522).jpg	Tumor	3	Tumor
1126	Tumor- (557)	/content/data/CT KIDNEY DATASET Normal, CYST, TUMOR and STONE/TUMOR/Tumor- (557).jpg	Tumor	3	Tumor
1127	Tumor- (2107)	/content/data/CT KIDNEY DATASET Normal, CYST, TUMOR and STONE/TUMOR/Tumor- (2107).jpg	Tumor	3	Tumor
1128	Tumor- (2248)	/content/data/CT KIDNEY DATASET Normal, CYST, TUMOR and STONE/TUMOR/Tumor- (2248).jpg	Tumor	3	Tumor
1129	Tumor- (1176)	/content/data/CT KIDNEY DATASET Normal, CYST, TUMOR and STONE/TUMOR/Tumor- (1176).jpg	Tumor	3	Tumor
1130	Tumor- (977)	/content/data/CT KIDNEY DATASET Normal, CYST, TUMOR and STONE/TUMOR/Tumor- (977).jpg	Tumor	3	Tumor
1131	Tumor- (2179)	/content/data/CT KIDNEY DATASET Normal, CYST, TUMOR and STONE/TUMOR/Tumor- (2179).jpg	Tumor	3	Tumor
1132	Tumor- (393)	/content/data/CT KIDNEY DATASET Normal, CYST, TUMOR and STONE/TUMOR/Tumor- (393).jpg	Tumor	3	Tumor
1133	Tumor- (769)	/content/data/CT KIDNEY DATASET Normal, CYST, TUMOR and STONE/TUMOR/Tumor- (769).jpg	Tumor	3	Tumor
1134	Tumor- (1551)	/content/data/CT KIDNEY DATASET Normal, CYST, TUMOR and STONE/TUMOR/Tumor- (1551).jpg	Tumor	3	Tumor
1135	Tumor- (64)	/content/data/CT KIDNEY DATASET Normal, CYST, TUMOR and STONE/TUMOR/Tumor- (64).jpg	Tumor	3	Tumor
1136	Tumor- (188)	/content/data/CT KIDNEY DATASET Normal, CYST, TUMOR and STONE/TUMOR/Tumor- (188).jpg	Tumor	3	Tumor
1137	Tumor- (923)	/content/data/CT KIDNEY DATASET Normal, CYST, TUMOR and STONE/TUMOR/Tumor- (923).jpg	Tumor	3	Tumor
1138	Tumor- (592)	/content/data/CT KIDNEY DATASET Normal, CYST, TUMOR and STONE/TUMOR/Tumor- (592).jpg	Tumor	3	Tumor
1139	Tumor- (1576)	/content/data/CT KIDNEY DATASET Normal, CYST, TUMOR and STONE/TUMOR/Tumor- (1576).jpg	Tumor	3	Tumor
1140	Tumor- (34)	/content/data/CT KIDNEY DATASET Normal, CYST, TUMOR and STONE/TUMOR/Tumor- (34).jpg	Tumor	3	Tumor
1141	Tumor- (1757)	/content/data/CT KIDNEY DATASET Normal, CYST, TUMOR and STONE/TUMOR/Tumor- (1757).jpg	Tumor	3	Tumor
1142	Tumor- (1415)	/content/data/CT KIDNEY DATASET Normal, CYST, TUMOR and STONE/TUMOR/Tumor- (1415).jpg	Tumor	3	Tumor
1143	Tumor- (1397)	/content/data/CT KIDNEY DATASET Normal, CYST, TUMOR and STONE/TUMOR/Tumor- (1397).jpg	Tumor	3	Tumor
1144	Tumor- (1600)	/content/data/CT KIDNEY DATASET Normal, CYST, TUMOR and STONE/TUMOR/Tumor- (1600).jpg	Tumor	3	Tumor
1145	Tumor- (2022)	/content/data/CT KIDNEY DATASET Normal, CYST, TUMOR and STONE/TUMOR/Tumor- (2022).jpg	Tumor	3	Tumor
1146	Tumor- (1824)	/content/data/CT KIDNEY DATASET Normal, CYST, TUMOR and STONE/TUMOR/Tumor- (1824).jpg	Tumor	3	Tumor
1147	Tumor- (1528)	/content/data/CT KIDNEY DATASET Normal, CYST, TUMOR and STONE/TUMOR/Tumor- (1528).jpg	Tumor	3	Tumor
1148	Tumor- (1385)	/content/data/CT KIDNEY DATASET Normal, CYST, TUMOR and STONE/TUMOR/Tumor- (1385).jpg	Tumor	3	Tumor
1149	Tumor- (1112)	/content/data/CT KIDNEY DATASET Normal, CYST, TUMOR and STONE/TUMOR/Tumor- (1112).jpg	Tumor	3	Tumor
1150	Tumor- (653)	/content/data/CT KIDNEY DATASET Normal, CYST, TUMOR and STONE/TUMOR/Tumor- (653).jpg	Tumor	3	Tumor
1151	Tumor- (1658)	/content/data/CT KIDNEY DATASET Normal, CYST, TUMOR and STONE/TUMOR/Tumor- (1658).jpg	Tumor	3	Tumor
1152	Tumor- (535)	/content/data/CT KIDNEY DATASET Normal, CYST, TUMOR and STONE/TUMOR/Tumor- (535).jpg	Tumor	3	Tumor
1153	Tumor- (2273)	/content/data/CT KIDNEY DATASET Normal, CYST, TUMOR and STONE/TUMOR/Tumor- (2273).jpg	Tumor	3	Tumor
1154	Tumor- (867)	/content/data/CT KIDNEY DATASET Normal, CYST, TUMOR and STONE/TUMOR/Tumor- (867).jpg	Tumor	3	Tumor
1155	Tumor- (1330)	/content/data/CT KIDNEY DATASET Normal, CYST, TUMOR and STONE/TUMOR/Tumor- (1330).jpg	Tumor	3	Tumor
1156	Tumor- (915)	/content/data/CT KIDNEY DATASET Normal, CYST, TUMOR and STONE/TUMOR/Tumor- (915).jpg	Tumor	3	Tumor
1157	Tumor- (1692)	/content/data/CT KIDNEY DATASET Normal, CYST, TUMOR and STONE/TUMOR/Tumor- (1692).jpg	Tumor	3	Tumor
1158	Tumor- (891)	/content/data/CT KIDNEY DATASET Normal, CYST, TUMOR and STONE/TUMOR/Tumor- (891).jpg	Tumor	3	Tumor
1159	Tumor- (1431)	/content/data/CT KIDNEY DATASET Normal, CYST, TUMOR and STONE/TUMOR/Tumor- (1431).jpg	Tumor	3	Tumor
1160	Tumor- (1535)	/content/data/CT KIDNEY DATASET Normal, CYST, TUMOR and STONE/TUMOR/Tumor- (1535).jpg	Tumor	3	Tumor
1161	Tumor- (2019)	/content/data/CT KIDNEY DATASET Normal, CYST, TUMOR and STONE/TUMOR/Tumor- (2019).jpg	Tumor	3	Tumor
1162	Tumor- (1804)	/content/data/CT KIDNEY DATASET Normal, CYST, TUMOR and STONE/TUMOR/Tumor- (1804).jpg	Tumor	3	Tumor
1163	Tumor- (219)	/content/data/CT KIDNEY DATASET Normal, CYST, TUMOR and STONE/TUMOR/Tumor- (219).jpg	Tumor	3	Tumor
1164	Tumor- (505)	/content/data/CT KIDNEY DATASET Normal, CYST, TUMOR and STONE/TUMOR/Tumor- (505).jpg	Tumor	3	Tumor
1165	Tumor- (1840)	/content/data/CT KIDNEY DATASET Normal, CYST, TUMOR and STONE/TUMOR/Tumor- (1840).jpg	Tumor	3	Tumor
1166	Tumor- (1291)	/content/data/CT KIDNEY DATASET Normal, CYST, TUMOR and STONE/TUMOR/Tumor- (1291).jpg	Tumor	3	Tumor
1167	Tumor- (822)	/content/data/CT KIDNEY DATASET Normal, CYST, TUMOR and STONE/TUMOR/Tumor- (822).jpg	Tumor	3	Tumor
1168	Tumor- (51)	/content/data/CT KIDNEY DATASET Normal, CYST, TUMOR and STONE/TUMOR/Tumor- (51).jpg	Tumor	3	Tumor
1169	Tumor- (2262)	/content/data/CT KIDNEY DATASET Normal, CYST, TUMOR and STONE/TUMOR/Tumor- (2262).jpg	Tumor	3	Tumor
1170	Tumor- (1948)	/content/data/CT KIDNEY DATASET Normal, CYST, TUMOR and STONE/TUMOR/Tumor- (1948).jpg	Tumor	3	Tumor
1171	Tumor- (1464)	/content/data/CT KIDNEY DATASET Normal, CYST, TUMOR and STONE/TUMOR/Tumor- (1464).jpg	Tumor	3	Tumor
1172	Tumor- (995)	/content/data/CT KIDNEY DATASET Normal, CYST, TUMOR and STONE/TUMOR/Tumor- (995).jpg	Tumor	3	Tumor
1173	Tumor- (68)	/content/data/CT KIDNEY DATASET Normal, CYST, TUMOR and STONE/TUMOR/Tumor- (68).jpg	Tumor	3	Tumor
1174	Tumor- (1040)	/content/data/CT KIDNEY DATASET Normal, CYST, TUMOR and STONE/TUMOR/Tumor- (1040).jpg	Tumor	3	Tumor
1175	Tumor- (476)	/content/data/CT KIDNEY DATASET Normal, CYST, TUMOR and STONE/TUMOR/Tumor- (476).jpg	Tumor	3	Tumor
1176	Tumor- (990)	/content/data/CT KIDNEY DATASET Normal, CYST, TUMOR and STONE/TUMOR/Tumor- (990).jpg	Tumor	3	Tumor
1177	Tumor- (909)	/content/data/CT KIDNEY DATASET Normal, CYST, TUMOR and STONE/TUMOR/Tumor- (909).jpg	Tumor	3	Tumor
1178	Tumor- (732)	/content/data/CT KIDNEY DATASET Normal, CYST, TUMOR and STONE/TUMOR/Tumor- (732).jpg	Tumor	3	Tumor
1179	Tumor- (1958)	/content/data/CT KIDNEY DATASET Normal, CYST, TUMOR and STONE/TUMOR/Tumor- (1958).jpg	Tumor	3	Tumor
1180	Tumor- (223)	/content/data/CT KIDNEY DATASET Normal, CYST, TUMOR and STONE/TUMOR/Tumor- (223).jpg	Tumor	3	Tumor
1181	Tumor- (1744)	/content/data/CT KIDNEY DATASET Normal, CYST, TUMOR and STONE/TUMOR/Tumor- (1744).jpg	Tumor	3	Tumor
1182	Tumor- (741)	/content/data/CT KIDNEY DATASET Normal, CYST, TUMOR and STONE/TUMOR/Tumor- (741).jpg	Tumor	3	Tumor
1183	Tumor- (367)	/content/data/CT KIDNEY DATASET Normal, CYST, TUMOR and STONE/TUMOR/Tumor- (367).jpg	Tumor	3	Tumor
1184	Tumor- (519)	/content/data/CT KIDNEY DATASET Normal, CYST, TUMOR and STONE/TUMOR/Tumor- (519).jpg	Tumor	3	Tumor
1185	Tumor- (942)	/content/data/CT KIDNEY DATASET Normal, CYST, TUMOR and STONE/TUMOR/Tumor- (942).jpg	Tumor	3	Tumor
1186	Tumor- (723)	/content/data/CT KIDNEY DATASET Normal, CYST, TUMOR and STONE/TUMOR/Tumor- (723).jpg	Tumor	3	Tumor
1187	Tumor- (35)	/content/data/CT KIDNEY DATASET Normal, CYST, TUMOR and STONE/TUMOR/Tumor- (35).jpg	Tumor	3	Tumor
1188	Tumor- (721)	/content/data/CT KIDNEY DATASET Normal, CYST, TUMOR and STONE/TUMOR/Tumor- (721).jpg	Tumor	3	Tumor
1189	Tumor- (1655)	/content/data/CT KIDNEY DATASET Normal, CYST, TUMOR and STONE/TUMOR/Tumor- (1655).jpg	Tumor	3	Tumor
1190	Tumor- (291)	/content/data/CT KIDNEY DATASET Normal, CYST, TUMOR and STONE/TUMOR/Tumor- (291).jpg	Tumor	3	Tumor
1191	Tumor- (314)	/content/data/CT KIDNEY DATASET Normal, CYST, TUMOR and STONE/TUMOR/Tumor- (314).jpg	Tumor	3	Tumor
1192	Tumor- (71)	/content/data/CT KIDNEY DATASET Normal, CYST, TUMOR and STONE/TUMOR/Tumor- (71).jpg	Tumor	3	Tumor
1193	Tumor- (1816)	/content/data/CT KIDNEY DATASET Normal, CYST, TUMOR and STONE/TUMOR/Tumor- (1816).jpg	Tumor	3	Tumor
1194	Tumor- (1566)	/content/data/CT KIDNEY DATASET Normal, CYST, TUMOR and STONE/TUMOR/Tumor- (1566).jpg	Tumor	3	Tumor
1195	Tumor- (1084)	/content/data/CT KIDNEY DATASET Normal, CYST, TUMOR and STONE/TUMOR/Tumor- (1084).jpg	Tumor	3	Tumor
1196	Tumor- (2139)	/content/data/CT KIDNEY DATASET Normal, CYST, TUMOR and STONE/TUMOR/Tumor- (2139).jpg	Tumor	3	Tumor
1197	Tumor- (1699)	/content/data/CT KIDNEY DATASET Normal, CYST, TUMOR and STONE/TUMOR/Tumor- (1699).jpg	Tumor	3	Tumor
1198	Tumor- (1272)	/content/data/CT KIDNEY DATASET Normal, CYST, TUMOR and STONE/TUMOR/Tumor- (1272).jpg	Tumor	3	Tumor
1199	Tumor- (158)	/content/data/CT KIDNEY DATASET Normal, CYST, TUMOR and STONE/TUMOR/Tumor- (158).jpg	Tumor	3	Tumor
1200	Tumor- (802)	/content/data/CT KIDNEY DATASET Normal, CYST, TUMOR and STONE/TUMOR/Tumor- (802).jpg	Tumor	3	Tumor
1201	Tumor- (413)	/content/data/CT KIDNEY DATASET Normal, CYST, TUMOR and STONE/TUMOR/Tumor- (413).jpg	Tumor	3	Tumor
1202	Tumor- (1929)	/content/data/CT KIDNEY DATASET Normal, CYST, TUMOR and STONE/TUMOR/Tumor- (1929).jpg	Tumor	3	Tumor
1203	Tumor- (567)	/content/data/CT KIDNEY DATASET Normal, CYST, TUMOR and STONE/TUMOR/Tumor- (567).jpg	Tumor	3	Tumor
1204	Tumor- (709)	/content/data/CT KIDNEY DATASET Normal, CYST, TUMOR and STONE/TUMOR/Tumor- (709).jpg	Tumor	3	Tumor
1205	Tumor- (1263)	/content/data/CT KIDNEY DATASET Normal, CYST, TUMOR and STONE/TUMOR/Tumor- (1263).jpg	Tumor	3	Tumor
1206	Tumor- (903)	/content/data/CT KIDNEY DATASET Normal, CYST, TUMOR and STONE/TUMOR/Tumor- (903).jpg	Tumor	3	Tumor
1207	Tumor- (668)	/content/data/CT KIDNEY DATASET Normal, CYST, TUMOR and STONE/TUMOR/Tumor- (668).jpg	Tumor	3	Tumor
1208	Tumor- (825)	/content/data/CT KIDNEY DATASET Normal, CYST, TUMOR and STONE/TUMOR/Tumor- (825).jpg	Tumor	3	Tumor
1209	Tumor- (1141)	/content/data/CT KIDNEY DATASET Normal, CYST, TUMOR and STONE/TUMOR/Tumor- (1141).jpg	Tumor	3	Tumor
1210	Tumor- (421)	/content/data/CT KIDNEY DATASET Normal, CYST, TUMOR and STONE/TUMOR/Tumor- (421).jpg	Tumor	3	Tumor
1211	Tumor- (148)	/content/data/CT KIDNEY DATASET Normal, CYST, TUMOR and STONE/TUMOR/Tumor- (148).jpg	Tumor	3	Tumor
1212	Tumor- (189)	/content/data/CT KIDNEY DATASET Normal, CYST, TUMOR and STONE/TUMOR/Tumor- (189).jpg	Tumor	3	Tumor
1213	Tumor- (1795)	/content/data/CT KIDNEY DATASET Normal, CYST, TUMOR and STONE/TUMOR/Tumor- (1795).jpg	Tumor	3	Tumor
1214	Tumor- (464)	/content/data/CT KIDNEY DATASET Normal, CYST, TUMOR and STONE/TUMOR/Tumor- (464).jpg	Tumor	3	Tumor
1215	Tumor- (652)	/content/data/CT KIDNEY DATASET Normal, CYST, TUMOR and STONE/TUMOR/Tumor- (652).jpg	Tumor	3	Tumor
1216	Tumor- (1250)	/content/data/CT KIDNEY DATASET Normal, CYST, TUMOR and STONE/TUMOR/Tumor- (1250).jpg	Tumor	3	Tumor
1217	Tumor- (696)	/content/data/CT KIDNEY DATASET Normal, CYST, TUMOR and STONE/TUMOR/Tumor- (696).jpg	Tumor	3	Tumor
1218	Tumor- (2098)	/content/data/CT KIDNEY DATASET Normal, CYST, TUMOR and STONE/TUMOR/Tumor- (2098).jpg	Tumor	3	Tumor
1219	Tumor- (1050)	/content/data/CT KIDNEY DATASET Normal, CYST, TUMOR and STONE/TUMOR/Tumor- (1050).jpg	Tumor	3	Tumor
1220	Tumor- (1428)	/content/data/CT KIDNEY DATASET Normal, CYST, TUMOR and STONE/TUMOR/Tumor- (1428).jpg	Tumor	3	Tumor
1221	Tumor- (1329)	/content/data/CT KIDNEY DATASET Normal, CYST, TUMOR and STONE/TUMOR/Tumor- (1329).jpg	Tumor	3	Tumor
1222	Tumor- (456)	/content/data/CT KIDNEY DATASET Normal, CYST, TUMOR and STONE/TUMOR/Tumor- (456).jpg	Tumor	3	Tumor
1223	Tumor- (343)	/content/data/CT KIDNEY DATASET Normal, CYST, TUMOR and STONE/TUMOR/Tumor- (343).jpg	Tumor	3	Tumor
1224	Tumor- (1508)	/content/data/CT KIDNEY DATASET Normal, CYST, TUMOR and STONE/TUMOR/Tumor- (1508).jpg	Tumor	3	Tumor
1225	Tumor- (2154)	/content/data/CT KIDNEY DATASET Normal, CYST, TUMOR and STONE/TUMOR/Tumor- (2154).jpg	Tumor	3	Tumor
1226	Tumor- (1589)	/content/data/CT KIDNEY DATASET Normal, CYST, TUMOR and STONE/TUMOR/Tumor- (1589).jpg	Tumor	3	Tumor
1227	Tumor- (1192)	/content/data/CT KIDNEY DATASET Normal, CYST, TUMOR and STONE/TUMOR/Tumor- (1192).jpg	Tumor	3	Tumor
1228	Tumor- (2220)	/content/data/CT KIDNEY DATASET Normal, CYST, TUMOR and STONE/TUMOR/Tumor- (2220).jpg	Tumor	3	Tumor
1229	Tumor- (19)	/content/data/CT KIDNEY DATASET Normal, CYST, TUMOR and STONE/TUMOR/Tumor- (19).jpg	Tumor	3	Tumor
1230	Tumor- (400)	/content/data/CT KIDNEY DATASET Normal, CYST, TUMOR and STONE/TUMOR/Tumor- (400).jpg	Tumor	3	Tumor
1231	Tumor- (1456)	/content/data/CT KIDNEY DATASET Normal, CYST, TUMOR and STONE/TUMOR/Tumor- (1456).jpg	Tumor	3	Tumor
1232	Tumor- (222)	/content/data/CT KIDNEY DATASET Normal, CYST, TUMOR and STONE/TUMOR/Tumor- (222).jpg	Tumor	3	Tumor
1233	Tumor- (479)	/content/data/CT KIDNEY DATASET Normal, CYST, TUMOR and STONE/TUMOR/Tumor- (479).jpg	Tumor	3	Tumor
1234	Tumor- (2232)	/content/data/CT KIDNEY DATASET Normal, CYST, TUMOR and STONE/TUMOR/Tumor- (2232).jpg	Tumor	3	Tumor
1235	Tumor- (65)	/content/data/CT KIDNEY DATASET Normal, CYST, TUMOR and STONE/TUMOR/Tumor- (65).jpg	Tumor	3	Tumor
1236	Tumor- (902)	/content/data/CT KIDNEY DATASET Normal, CYST, TUMOR and STONE/TUMOR/Tumor- (902).jpg	Tumor	3	Tumor
1237	Tumor- (2064)	/content/data/CT KIDNEY DATASET Normal, CYST, TUMOR and STONE/TUMOR/Tumor- (2064).jpg	Tumor	3	Tumor
1238	Tumor- (135)	/content/data/CT KIDNEY DATASET Normal, CYST, TUMOR and STONE/TUMOR/Tumor- (135).jpg	Tumor	3	Tumor
1239	Tumor- (1617)	/content/data/CT KIDNEY DATASET Normal, CYST, TUMOR and STONE/TUMOR/Tumor- (1617).jpg	Tumor	3	Tumor
1240	Tumor- (154)	/content/data/CT KIDNEY DATASET Normal, CYST, TUMOR and STONE/TUMOR/Tumor- (154).jpg	Tumor	3	Tumor
1241	Tumor- (1720)	/content/data/CT KIDNEY DATASET Normal, CYST, TUMOR and STONE/TUMOR/Tumor- (1720).jpg	Tumor	3	Tumor
1242	Tumor- (715)	/content/data/CT KIDNEY DATASET Normal, CYST, TUMOR and STONE/TUMOR/Tumor- (715).jpg	Tumor	3	Tumor
1243	Tumor- (1619)	/content/data/CT KIDNEY DATASET Normal, CYST, TUMOR and STONE/TUMOR/Tumor- (1619).jpg	Tumor	3	Tumor
1244	Tumor- (1511)	/content/data/CT KIDNEY DATASET Normal, CYST, TUMOR and STONE/TUMOR/Tumor- (1511).jpg	Tumor	3	Tumor
1245	Tumor- (1031)	/content/data/CT KIDNEY DATASET Normal, CYST, TUMOR and STONE/TUMOR/Tumor- (1031).jpg	Tumor	3	Tumor
1246	Tumor- (1507)	/content/data/CT KIDNEY DATASET Normal, CYST, TUMOR and STONE/TUMOR/Tumor- (1507).jpg	Tumor	3	Tumor
1247	Tumor- (2014)	/content/data/CT KIDNEY DATASET Normal, CYST, TUMOR and STONE/TUMOR/Tumor- (2014).jpg	Tumor	3	Tumor
1248	Tumor- (365)	/content/data/CT KIDNEY DATASET Normal, CYST, TUMOR and STONE/TUMOR/Tumor- (365).jpg	Tumor	3	Tumor
1249	Tumor- (862)	/content/data/CT KIDNEY DATASET Normal, CYST, TUMOR and STONE/TUMOR/Tumor- (862).jpg	Tumor	3	Tumor
1250	Tumor- (1705)	/content/data/CT KIDNEY DATASET Normal, CYST, TUMOR and STONE/TUMOR/Tumor- (1705).jpg	Tumor	3	Tumor
1251	Tumor- (2020)	/content/data/CT KIDNEY DATASET Normal, CYST, TUMOR and STONE/TUMOR/Tumor- (2020).jpg	Tumor	3	Tumor
1252	Tumor- (1562)	/content/data/CT KIDNEY DATASET Normal, CYST, TUMOR and STONE/TUMOR/Tumor- (1562).jpg	Tumor	3	Tumor
1253	Tumor- (1184)	/content/data/CT KIDNEY DATASET Normal, CYST, TUMOR and STONE/TUMOR/Tumor- (1184).jpg	Tumor	3	Tumor
1254	Tumor- (1745)	/content/data/CT KIDNEY DATASET Normal, CYST, TUMOR and STONE/TUMOR/Tumor- (1745).jpg	Tumor	3	Tumor
1255	Tumor- (1424)	/content/data/CT KIDNEY DATASET Normal, CYST, TUMOR and STONE/TUMOR/Tumor- (1424).jpg	Tumor	3	Tumor
1256	Tumor- (1332)	/content/data/CT KIDNEY DATASET Normal, CYST, TUMOR and STONE/TUMOR/Tumor- (1332).jpg	Tumor	3	Tumor
1257	Tumor- (575)	/content/data/CT KIDNEY DATASET Normal, CYST, TUMOR and STONE/TUMOR/Tumor- (575).jpg	Tumor	3	Tumor
1258	Tumor- (1433)	/content/data/CT KIDNEY DATASET Normal, CYST, TUMOR and STONE/TUMOR/Tumor- (1433).jpg	Tumor	3	Tumor
1259	Tumor- (1657)	/content/data/CT KIDNEY DATASET Normal, CYST, TUMOR and STONE/TUMOR/Tumor- (1657).jpg	Tumor	3	Tumor
1260	Tumor- (1120)	/content/data/CT KIDNEY DATASET Normal, CYST, TUMOR and STONE/TUMOR/Tumor- (1120).jpg	Tumor	3	Tumor
1261	Tumor- (1036)	/content/data/CT KIDNEY DATASET Normal, CYST, TUMOR and STONE/TUMOR/Tumor- (1036).jpg	Tumor	3	Tumor
1262	Tumor- (1896)	/content/data/CT KIDNEY DATASET Normal, CYST, TUMOR and STONE/TUMOR/Tumor- (1896).jpg	Tumor	3	Tumor
1263	Tumor- (1933)	/content/data/CT KIDNEY DATASET Normal, CYST, TUMOR and STONE/TUMOR/Tumor- (1933).jpg	Tumor	3	Tumor
1264	Tumor- (1870)	/content/data/CT KIDNEY DATASET Normal, CYST, TUMOR and STONE/TUMOR/Tumor- (1870).jpg	Tumor	3	Tumor
1265	Tumor- (2172)	/content/data/CT KIDNEY DATASET Normal, CYST, TUMOR and STONE/TUMOR/Tumor- (2172).jpg	Tumor	3	Tumor
1266	Tumor- (1407)	/content/data/CT KIDNEY DATASET Normal, CYST, TUMOR and STONE/TUMOR/Tumor- (1407).jpg	Tumor	3	Tumor
1267	Tumor- (1361)	/content/data/CT KIDNEY DATASET Normal, CYST, TUMOR and STONE/TUMOR/Tumor- (1361).jpg	Tumor	3	Tumor
1268	Tumor- (974)	/content/data/CT KIDNEY DATASET Normal, CYST, TUMOR and STONE/TUMOR/Tumor- (974).jpg	Tumor	3	Tumor
1269	Tumor- (1604)	/content/data/CT KIDNEY DATASET Normal, CYST, TUMOR and STONE/TUMOR/Tumor- (1604).jpg	Tumor	3	Tumor
1270	Tumor- (949)	/content/data/CT KIDNEY DATASET Normal, CYST, TUMOR and STONE/TUMOR/Tumor- (949).jpg	Tumor	3	Tumor
1271	Tumor- (267)	/content/data/CT KIDNEY DATASET Normal, CYST, TUMOR and STONE/TUMOR/Tumor- (267).jpg	Tumor	3	Tumor
1272	Tumor- (1388)	/content/data/CT KIDNEY DATASET Normal, CYST, TUMOR and STONE/TUMOR/Tumor- (1388).jpg	Tumor	3	Tumor
1273	Tumor- (1569)	/content/data/CT KIDNEY DATASET Normal, CYST, TUMOR and STONE/TUMOR/Tumor- (1569).jpg	Tumor	3	Tumor
1274	Tumor- (32)	/content/data/CT KIDNEY DATASET Normal, CYST, TUMOR and STONE/TUMOR/Tumor- (32).jpg	Tumor	3	Tumor
1275	Tumor- (133)	/content/data/CT KIDNEY DATASET Normal, CYST, TUMOR and STONE/TUMOR/Tumor- (133).jpg	Tumor	3	Tumor
1276	Tumor- (2194)	/content/data/CT KIDNEY DATASET Normal, CYST, TUMOR and STONE/TUMOR/Tumor- (2194).jpg	Tumor	3	Tumor
1277	Tumor- (143)	/content/data/CT KIDNEY DATASET Normal, CYST, TUMOR and STONE/TUMOR/Tumor- (143).jpg	Tumor	3	Tumor
1278	Tumor- (116)	/content/data/CT KIDNEY DATASET Normal, CYST, TUMOR and STONE/TUMOR/Tumor- (116).jpg	Tumor	3	Tumor
1279	Tumor- (490)	/content/data/CT KIDNEY DATASET Normal, CYST, TUMOR and STONE/TUMOR/Tumor- (490).jpg	Tumor	3	Tumor
1280	Tumor- (889)	/content/data/CT KIDNEY DATASET Normal, CYST, TUMOR and STONE/TUMOR/Tumor- (889).jpg	Tumor	3	Tumor
1281	Tumor- (1791)	/content/data/CT KIDNEY DATASET Normal, CYST, TUMOR and STONE/TUMOR/Tumor- (1791).jpg	Tumor	3	Tumor
1282	Tumor- (2224)	/content/data/CT KIDNEY DATASET Normal, CYST, TUMOR and STONE/TUMOR/Tumor- (2224).jpg	Tumor	3	Tumor
1283	Tumor- (4)	/content/data/CT KIDNEY DATASET Normal, CYST, TUMOR and STONE/TUMOR/Tumor- (4).jpg	Tumor	3	Tumor
1284	Tumor- (195)	/content/data/CT KIDNEY DATASET Normal, CYST, TUMOR and STONE/TUMOR/Tumor- (195).jpg	Tumor	3	Tumor
1285	Tumor- (2193)	/content/data/CT KIDNEY DATASET Normal, CYST, TUMOR and STONE/TUMOR/Tumor- (2193).jpg	Tumor	3	Tumor
1286	Tumor- (31)	/content/data/CT KIDNEY DATASET Normal, CYST, TUMOR and STONE/TUMOR/Tumor- (31).jpg	Tumor	3	Tumor
1287	Tumor- (247)	/content/data/CT KIDNEY DATASET Normal, CYST, TUMOR and STONE/TUMOR/Tumor- (247).jpg	Tumor	3	Tumor
1288	Tumor- (850)	/content/data/CT KIDNEY DATASET Normal, CYST, TUMOR and STONE/TUMOR/Tumor- (850).jpg	Tumor	3	Tumor
1289	Tumor- (937)	/content/data/CT KIDNEY DATASET Normal, CYST, TUMOR and STONE/TUMOR/Tumor- (937).jpg	Tumor	3	Tumor
1290	Tumor- (36)	/content/data/CT KIDNEY DATASET Normal, CYST, TUMOR and STONE/TUMOR/Tumor- (36).jpg	Tumor	3	Tumor
1291	Tumor- (1550)	/content/data/CT KIDNEY DATASET Normal, CYST, TUMOR and STONE/TUMOR/Tumor- (1550).jpg	Tumor	3	Tumor
1292	Tumor- (927)	/content/data/CT KIDNEY DATASET Normal, CYST, TUMOR and STONE/TUMOR/Tumor- (927).jpg	Tumor	3	Tumor
1293	Tumor- (1646)	/content/data/CT KIDNEY DATASET Normal, CYST, TUMOR and STONE/TUMOR/Tumor- (1646).jpg	Tumor	3	Tumor
1294	Tumor- (2250)	/content/data/CT KIDNEY DATASET Normal, CYST, TUMOR and STONE/TUMOR/Tumor- (2250).jpg	Tumor	3	Tumor
1295	Tumor- (694)	/content/data/CT KIDNEY DATASET Normal, CYST, TUMOR and STONE/TUMOR/Tumor- (694).jpg	Tumor	3	Tumor
1296	Tumor- (684)	/content/data/CT KIDNEY DATASET Normal, CYST, TUMOR and STONE/TUMOR/Tumor- (684).jpg	Tumor	3	Tumor
1297	Tumor- (1781)	/content/data/CT KIDNEY DATASET Normal, CYST, TUMOR and STONE/TUMOR/Tumor- (1781).jpg	Tumor	3	Tumor
1298	Tumor- (153)	/content/data/CT KIDNEY DATASET Normal, CYST, TUMOR and STONE/TUMOR/Tumor- (153).jpg	Tumor	3	Tumor
1299	Tumor- (1353)	/content/data/CT KIDNEY DATASET Normal, CYST, TUMOR and STONE/TUMOR/Tumor- (1353).jpg	Tumor	3	Tumor
1300	Tumor- (536)	/content/data/CT KIDNEY DATASET Normal, CYST, TUMOR and STONE/TUMOR/Tumor- (536).jpg	Tumor	3	Tumor
1301	Tumor- (874)	/content/data/CT KIDNEY DATASET Normal, CYST, TUMOR and STONE/TUMOR/Tumor- (874).jpg	Tumor	3	Tumor
1302	Tumor- (1314)	/content/data/CT KIDNEY DATASET Normal, CYST, TUMOR and STONE/TUMOR/Tumor- (1314).jpg	Tumor	3	Tumor
1303	Tumor- (1376)	/content/data/CT KIDNEY DATASET Normal, CYST, TUMOR and STONE/TUMOR/Tumor- (1376).jpg	Tumor	3	Tumor
1304	Tumor- (1380)	/content/data/CT KIDNEY DATASET Normal, CYST, TUMOR and STONE/TUMOR/Tumor- (1380).jpg	Tumor	3	Tumor
1305	Tumor- (1119)	/content/data/CT KIDNEY DATASET Normal, CYST, TUMOR and STONE/TUMOR/Tumor- (1119).jpg	Tumor	3	Tumor
1306	Tumor- (922)	/content/data/CT KIDNEY DATASET Normal, CYST, TUMOR and STONE/TUMOR/Tumor- (922).jpg	Tumor	3	Tumor
1307	Tumor- (90)	/content/data/CT KIDNEY DATASET Normal, CYST, TUMOR and STONE/TUMOR/Tumor- (90).jpg	Tumor	3	Tumor
1308	Tumor- (330)	/content/data/CT KIDNEY DATASET Normal, CYST, TUMOR and STONE/TUMOR/Tumor- (330).jpg	Tumor	3	Tumor
1309	Tumor- (370)	/content/data/CT KIDNEY DATASET Normal, CYST, TUMOR and STONE/TUMOR/Tumor- (370).jpg	Tumor	3	Tumor
1310	Tumor- (1222)	/content/data/CT KIDNEY DATASET Normal, CYST, TUMOR and STONE/TUMOR/Tumor- (1222).jpg	Tumor	3	Tumor
1311	Tumor- (614)	/content/data/CT KIDNEY DATASET Normal, CYST, TUMOR and STONE/TUMOR/Tumor- (614).jpg	Tumor	3	Tumor
1312	Tumor- (458)	/content/data/CT KIDNEY DATASET Normal, CYST, TUMOR and STONE/TUMOR/Tumor- (458).jpg	Tumor	3	Tumor
1313	Tumor- (318)	/content/data/CT KIDNEY DATASET Normal, CYST, TUMOR and STONE/TUMOR/Tumor- (318).jpg	Tumor	3	Tumor
1314	Tumor- (233)	/content/data/CT KIDNEY DATASET Normal, CYST, TUMOR and STONE/TUMOR/Tumor- (233).jpg	Tumor	3	Tumor
1315	Tumor- (1087)	/content/data/CT KIDNEY DATASET Normal, CYST, TUMOR and STONE/TUMOR/Tumor- (1087).jpg	Tumor	3	Tumor
1316	Tumor- (1963)	/content/data/CT KIDNEY DATASET Normal, CYST, TUMOR and STONE/TUMOR/Tumor- (1963).jpg	Tumor	3	Tumor
1317	Tumor- (1844)	/content/data/CT KIDNEY DATASET Normal, CYST, TUMOR and STONE/TUMOR/Tumor- (1844).jpg	Tumor	3	Tumor
1318	Tumor- (144)	/content/data/CT KIDNEY DATASET Normal, CYST, TUMOR and STONE/TUMOR/Tumor- (144).jpg	Tumor	3	Tumor
1319	Tumor- (947)	/content/data/CT KIDNEY DATASET Normal, CYST, TUMOR and STONE/TUMOR/Tumor- (947).jpg	Tumor	3	Tumor
1320	Tumor- (1219)	/content/data/CT KIDNEY DATASET Normal, CYST, TUMOR and STONE/TUMOR/Tumor- (1219).jpg	Tumor	3	Tumor
1321	Tumor- (1889)	/content/data/CT KIDNEY DATASET Normal, CYST, TUMOR and STONE/TUMOR/Tumor- (1889).jpg	Tumor	3	Tumor
1322	Tumor- (1286)	/content/data/CT KIDNEY DATASET Normal, CYST, TUMOR and STONE/TUMOR/Tumor- (1286).jpg	Tumor	3	Tumor
1323	Tumor- (861)	/content/data/CT KIDNEY DATASET Normal, CYST, TUMOR and STONE/TUMOR/Tumor- (861).jpg	Tumor	3	Tumor
1324	Tumor- (1552)	/content/data/CT KIDNEY DATASET Normal, CYST, TUMOR and STONE/TUMOR/Tumor- (1552).jpg	Tumor	3	Tumor
1325	Tumor- (1728)	/content/data/CT KIDNEY DATASET Normal, CYST, TUMOR and STONE/TUMOR/Tumor- (1728).jpg	Tumor	3	Tumor
1326	Tumor- (894)	/content/data/CT KIDNEY DATASET Normal, CYST, TUMOR and STONE/TUMOR/Tumor- (894).jpg	Tumor	3	Tumor
1327	Tumor- (2169)	/content/data/CT KIDNEY DATASET Normal, CYST, TUMOR and STONE/TUMOR/Tumor- (2169).jpg	Tumor	3	Tumor
1328	Tumor- (1186)	/content/data/CT KIDNEY DATASET Normal, CYST, TUMOR and STONE/TUMOR/Tumor- (1186).jpg	Tumor	3	Tumor
1329	Tumor- (2188)	/content/data/CT KIDNEY DATASET Normal, CYST, TUMOR and STONE/TUMOR/Tumor- (2188).jpg	Tumor	3	Tumor
1330	Tumor- (487)	/content/data/CT KIDNEY DATASET Normal, CYST, TUMOR and STONE/TUMOR/Tumor- (487).jpg	Tumor	3	Tumor
1331	Tumor- (2269)	/content/data/CT KIDNEY DATASET Normal, CYST, TUMOR and STONE/TUMOR/Tumor- (2269).jpg	Tumor	3	Tumor
1332	Tumor- (973)	/content/data/CT KIDNEY DATASET Normal, CYST, TUMOR and STONE/TUMOR/Tumor- (973).jpg	Tumor	3	Tumor
1333	Tumor- (659)	/content/data/CT KIDNEY DATASET Normal, CYST, TUMOR and STONE/TUMOR/Tumor- (659).jpg	Tumor	3	Tumor
1334	Tumor- (1950)	/content/data/CT KIDNEY DATASET Normal, CYST, TUMOR and STONE/TUMOR/Tumor- (1950).jpg	Tumor	3	Tumor
1335	Tumor- (2013)	/content/data/CT KIDNEY DATASET Normal, CYST, TUMOR and STONE/TUMOR/Tumor- (2013).jpg	Tumor	3	Tumor
1336	Tumor- (509)	/content/data/CT KIDNEY DATASET Normal, CYST, TUMOR and STONE/TUMOR/Tumor- (509).jpg	Tumor	3	Tumor
1337	Tumor- (108)	/content/data/CT KIDNEY DATASET Normal, CYST, TUMOR and STONE/TUMOR/Tumor- (108).jpg	Tumor	3	Tumor
1338	Tumor- (311)	/content/data/CT KIDNEY DATASET Normal, CYST, TUMOR and STONE/TUMOR/Tumor- (311).jpg	Tumor	3	Tumor
1339	Tumor- (2004)	/content/data/CT KIDNEY DATASET Normal, CYST, TUMOR and STONE/TUMOR/Tumor- (2004).jpg	Tumor	3	Tumor
1340	Tumor- (1578)	/content/data/CT KIDNEY DATASET Normal, CYST, TUMOR and STONE/TUMOR/Tumor- (1578).jpg	Tumor	3	Tumor
1341	Tumor- (453)	/content/data/CT KIDNEY DATASET Normal, CYST, TUMOR and STONE/TUMOR/Tumor- (453).jpg	Tumor	3	Tumor
1342	Tumor- (919)	/content/data/CT KIDNEY DATASET Normal, CYST, TUMOR and STONE/TUMOR/Tumor- (919).jpg	Tumor	3	Tumor
1343	Tumor- (1871)	/content/data/CT KIDNEY DATASET Normal, CYST, TUMOR and STONE/TUMOR/Tumor- (1871).jpg	Tumor	3	Tumor
1344	Tumor- (1558)	/content/data/CT KIDNEY DATASET Normal, CYST, TUMOR and STONE/TUMOR/Tumor- (1558).jpg	Tumor	3	Tumor
1345	Tumor- (1102)	/content/data/CT KIDNEY DATASET Normal, CYST, TUMOR and STONE/TUMOR/Tumor- (1102).jpg	Tumor	3	Tumor
1346	Tumor- (332)	/content/data/CT KIDNEY DATASET Normal, CYST, TUMOR and STONE/TUMOR/Tumor- (332).jpg	Tumor	3	Tumor
1347	Tumor- (897)	/content/data/CT KIDNEY DATASET Normal, CYST, TUMOR and STONE/TUMOR/Tumor- (897).jpg	Tumor	3	Tumor
1348	Tumor- (2096)	/content/data/CT KIDNEY DATASET Normal, CYST, TUMOR and STONE/TUMOR/Tumor- (2096).jpg	Tumor	3	Tumor
1349	Tumor- (1493)	/content/data/CT KIDNEY DATASET Normal, CYST, TUMOR and STONE/TUMOR/Tumor- (1493).jpg	Tumor	3	Tumor
1350	Tumor- (554)	/content/data/CT KIDNEY DATASET Normal, CYST, TUMOR and STONE/TUMOR/Tumor- (554).jpg	Tumor	3	Tumor
1351	Tumor- (1515)	/content/data/CT KIDNEY DATASET Normal, CYST, TUMOR and STONE/TUMOR/Tumor- (1515).jpg	Tumor	3	Tumor
1352	Tumor- (1408)	/content/data/CT KIDNEY DATASET Normal, CYST, TUMOR and STONE/TUMOR/Tumor- (1408).jpg	Tumor	3	Tumor
1353	Tumor- (967)	/content/data/CT KIDNEY DATASET Normal, CYST, TUMOR and STONE/TUMOR/Tumor- (967).jpg	Tumor	3	Tumor
1354	Tumor- (1775)	/content/data/CT KIDNEY DATASET Normal, CYST, TUMOR and STONE/TUMOR/Tumor- (1775).jpg	Tumor	3	Tumor
1355	Tumor- (1175)	/content/data/CT KIDNEY DATASET Normal, CYST, TUMOR and STONE/TUMOR/Tumor- (1175).jpg	Tumor	3	Tumor
1356	Tumor- (1608)	/content/data/CT KIDNEY DATASET Normal, CYST, TUMOR and STONE/TUMOR/Tumor- (1608).jpg	Tumor	3	Tumor
1357	Tumor- (1579)	/content/data/CT KIDNEY DATASET Normal, CYST, TUMOR and STONE/TUMOR/Tumor- (1579).jpg	Tumor	3	Tumor
1358	Tumor- (1350)	/content/data/CT KIDNEY DATASET Normal, CYST, TUMOR and STONE/TUMOR/Tumor- (1350).jpg	Tumor	3	Tumor
1359	Tumor- (873)	/content/data/CT KIDNEY DATASET Normal, CYST, TUMOR and STONE/TUMOR/Tumor- (873).jpg	Tumor	3	Tumor
1360	Tumor- (2234)	/content/data/CT KIDNEY DATASET Normal, CYST, TUMOR and STONE/TUMOR/Tumor- (2234).jpg	Tumor	3	Tumor
1361	Tumor- (369)	/content/data/CT KIDNEY DATASET Normal, CYST, TUMOR and STONE/TUMOR/Tumor- (369).jpg	Tumor	3	Tumor
1362	Tumor- (1498)	/content/data/CT KIDNEY DATASET Normal, CYST, TUMOR and STONE/TUMOR/Tumor- (1498).jpg	Tumor	3	Tumor
1363	Tumor- (1262)	/content/data/CT KIDNEY DATASET Normal, CYST, TUMOR and STONE/TUMOR/Tumor- (1262).jpg	Tumor	3	Tumor
1364	Tumor- (62)	/content/data/CT KIDNEY DATASET Normal, CYST, TUMOR and STONE/TUMOR/Tumor- (62).jpg	Tumor	3	Tumor
1365	Tumor- (1554)	/content/data/CT KIDNEY DATASET Normal, CYST, TUMOR and STONE/TUMOR/Tumor- (1554).jpg	Tumor	3	Tumor
1366	Tumor- (1714)	/content/data/CT KIDNEY DATASET Normal, CYST, TUMOR and STONE/TUMOR/Tumor- (1714).jpg	Tumor	3	Tumor
1367	Tumor- (1488)	/content/data/CT KIDNEY DATASET Normal, CYST, TUMOR and STONE/TUMOR/Tumor- (1488).jpg	Tumor	3	Tumor
1368	Tumor- (830)	/content/data/CT KIDNEY DATASET Normal, CYST, TUMOR and STONE/TUMOR/Tumor- (830).jpg	Tumor	3	Tumor
1369	Tumor- (128)	/content/data/CT KIDNEY DATASET Normal, CYST, TUMOR and STONE/TUMOR/Tumor- (128).jpg	Tumor	3	Tumor
1370	Tumor- (39)	/content/data/CT KIDNEY DATASET Normal, CYST, TUMOR and STONE/TUMOR/Tumor- (39).jpg	Tumor	3	Tumor
1371	Tumor- (1654)	/content/data/CT KIDNEY DATASET Normal, CYST, TUMOR and STONE/TUMOR/Tumor- (1654).jpg	Tumor	3	Tumor
1372	Tumor- (248)	/content/data/CT KIDNEY DATASET Normal, CYST, TUMOR and STONE/TUMOR/Tumor- (248).jpg	Tumor	3	Tumor
1373	Tumor- (908)	/content/data/CT KIDNEY DATASET Normal, CYST, TUMOR and STONE/TUMOR/Tumor- (908).jpg	Tumor	3	Tumor
1374	Tumor- (2242)	/content/data/CT KIDNEY DATASET Normal, CYST, TUMOR and STONE/TUMOR/Tumor- (2242).jpg	Tumor	3	Tumor
1375	Tumor- (1713)	/content/data/CT KIDNEY DATASET Normal, CYST, TUMOR and STONE/TUMOR/Tumor- (1713).jpg	Tumor	3	Tumor
1376	Tumor- (1783)	/content/data/CT KIDNEY DATASET Normal, CYST, TUMOR and STONE/TUMOR/Tumor- (1783).jpg	Tumor	3	Tumor
1377	Tumor- (807)	/content/data/CT KIDNEY DATASET Normal, CYST, TUMOR and STONE/TUMOR/Tumor- (807).jpg	Tumor	3	Tumor
1378	Tumor- (1374)	/content/data/CT KIDNEY DATASET Normal, CYST, TUMOR and STONE/TUMOR/Tumor- (1374).jpg	Tumor	3	Tumor
1379	Tumor- (2217)	/content/data/CT KIDNEY DATASET Normal, CYST, TUMOR and STONE/TUMOR/Tumor- (2217).jpg	Tumor	3	Tumor
1380	Tumor- (2176)	/content/data/CT KIDNEY DATASET Normal, CYST, TUMOR and STONE/TUMOR/Tumor- (2176).jpg	Tumor	3	Tumor
1381	Tumor- (549)	/content/data/CT KIDNEY DATASET Normal, CYST, TUMOR and STONE/TUMOR/Tumor- (549).jpg	Tumor	3	Tumor
1382	Tumor- (1930)	/content/data/CT KIDNEY DATASET Normal, CYST, TUMOR and STONE/TUMOR/Tumor- (1930).jpg	Tumor	3	Tumor
1383	Tumor- (900)	/content/data/CT KIDNEY DATASET Normal, CYST, TUMOR and STONE/TUMOR/Tumor- (900).jpg	Tumor	3	Tumor
1384	Tumor- (1400)	/content/data/CT KIDNEY DATASET Normal, CYST, TUMOR and STONE/TUMOR/Tumor- (1400).jpg	Tumor	3	Tumor
1385	Tumor- (1732)	/content/data/CT KIDNEY DATASET Normal, CYST, TUMOR and STONE/TUMOR/Tumor- (1732).jpg	Tumor	3	Tumor
1386	Tumor- (334)	/content/data/CT KIDNEY DATASET Normal, CYST, TUMOR and STONE/TUMOR/Tumor- (334).jpg	Tumor	3	Tumor
1387	Tumor- (755)	/content/data/CT KIDNEY DATASET Normal, CYST, TUMOR and STONE/TUMOR/Tumor- (755).jpg	Tumor	3	Tumor
1388	Tumor- (1549)	/content/data/CT KIDNEY DATASET Normal, CYST, TUMOR and STONE/TUMOR/Tumor- (1549).jpg	Tumor	3	Tumor
1389	Tumor- (887)	/content/data/CT KIDNEY DATASET Normal, CYST, TUMOR and STONE/TUMOR/Tumor- (887).jpg	Tumor	3	Tumor
1390	Tumor- (1802)	/content/data/CT KIDNEY DATASET Normal, CYST, TUMOR and STONE/TUMOR/Tumor- (1802).jpg	Tumor	3	Tumor
1391	Tumor- (1148)	/content/data/CT KIDNEY DATASET Normal, CYST, TUMOR and STONE/TUMOR/Tumor- (1148).jpg	Tumor	3	Tumor
1392	Tumor- (412)	/content/data/CT KIDNEY DATASET Normal, CYST, TUMOR and STONE/TUMOR/Tumor- (412).jpg	Tumor	3	Tumor
1393	Tumor- (335)	/content/data/CT KIDNEY DATASET Normal, CYST, TUMOR and STONE/TUMOR/Tumor- (335).jpg	Tumor	3	Tumor
1394	Tumor- (1972)	/content/data/CT KIDNEY DATASET Normal, CYST, TUMOR and STONE/TUMOR/Tumor- (1972).jpg	Tumor	3	Tumor
1395	Tumor- (85)	/content/data/CT KIDNEY DATASET Normal, CYST, TUMOR and STONE/TUMOR/Tumor- (85).jpg	Tumor	3	Tumor
1396	Tumor- (1920)	/content/data/CT KIDNEY DATASET Normal, CYST, TUMOR and STONE/TUMOR/Tumor- (1920).jpg	Tumor	3	Tumor
1397	Tumor- (1637)	/content/data/CT KIDNEY DATASET Normal, CYST, TUMOR and STONE/TUMOR/Tumor- (1637).jpg	Tumor	3	Tumor
1398	Tumor- (100)	/content/data/CT KIDNEY DATASET Normal, CYST, TUMOR and STONE/TUMOR/Tumor- (100).jpg	Tumor	3	Tumor
1399	Tumor- (728)	/content/data/CT KIDNEY DATASET Normal, CYST, TUMOR and STONE/TUMOR/Tumor- (728).jpg	Tumor	3	Tumor
1400	Tumor- (642)	/content/data/CT KIDNEY DATASET Normal, CYST, TUMOR and STONE/TUMOR/Tumor- (642).jpg	Tumor	3	Tumor
1401	Tumor- (981)	/content/data/CT KIDNEY DATASET Normal, CYST, TUMOR and STONE/TUMOR/Tumor- (981).jpg	Tumor	3	Tumor
1402	Tumor- (1854)	/content/data/CT KIDNEY DATASET Normal, CYST, TUMOR and STONE/TUMOR/Tumor- (1854).jpg	Tumor	3	Tumor
1403	Tumor- (41)	/content/data/CT KIDNEY DATASET Normal, CYST, TUMOR and STONE/TUMOR/Tumor- (41).jpg	Tumor	3	Tumor
1404	Tumor- (2081)	/content/data/CT KIDNEY DATASET Normal, CYST, TUMOR and STONE/TUMOR/Tumor- (2081).jpg	Tumor	3	Tumor
1405	Tumor- (1387)	/content/data/CT KIDNEY DATASET Normal, CYST, TUMOR and STONE/TUMOR/Tumor- (1387).jpg	Tumor	3	Tumor
1406	Tumor- (1899)	/content/data/CT KIDNEY DATASET Normal, CYST, TUMOR and STONE/TUMOR/Tumor- (1899).jpg	Tumor	3	Tumor
1407	Tumor- (532)	/content/data/CT KIDNEY DATASET Normal, CYST, TUMOR and STONE/TUMOR/Tumor- (532).jpg	Tumor	3	Tumor
1408	Tumor- (1349)	/content/data/CT KIDNEY DATASET Normal, CYST, TUMOR and STONE/TUMOR/Tumor- (1349).jpg	Tumor	3	Tumor
1409	Tumor- (1490)	/content/data/CT KIDNEY DATASET Normal, CYST, TUMOR and STONE/TUMOR/Tumor- (1490).jpg	Tumor	3	Tumor
1410	Tumor- (1015)	/content/data/CT KIDNEY DATASET Normal, CYST, TUMOR and STONE/TUMOR/Tumor- (1015).jpg	Tumor	3	Tumor
1411	Tumor- (886)	/content/data/CT KIDNEY DATASET Normal, CYST, TUMOR and STONE/TUMOR/Tumor- (886).jpg	Tumor	3	Tumor
1412	Tumor- (826)	/content/data/CT KIDNEY DATASET Normal, CYST, TUMOR and STONE/TUMOR/Tumor- (826).jpg	Tumor	3	Tumor
1413	Tumor- (493)	/content/data/CT KIDNEY DATASET Normal, CYST, TUMOR and STONE/TUMOR/Tumor- (493).jpg	Tumor	3	Tumor
1414	Tumor- (528)	/content/data/CT KIDNEY DATASET Normal, CYST, TUMOR and STONE/TUMOR/Tumor- (528).jpg	Tumor	3	Tumor
1415	Tumor- (2267)	/content/data/CT KIDNEY DATASET Normal, CYST, TUMOR and STONE/TUMOR/Tumor- (2267).jpg	Tumor	3	Tumor
1416	Tumor- (547)	/content/data/CT KIDNEY DATASET Normal, CYST, TUMOR and STONE/TUMOR/Tumor- (547).jpg	Tumor	3	Tumor
1417	Tumor- (985)	/content/data/CT KIDNEY DATASET Normal, CYST, TUMOR and STONE/TUMOR/Tumor- (985).jpg	Tumor	3	Tumor
1418	Tumor- (989)	/content/data/CT KIDNEY DATASET Normal, CYST, TUMOR and STONE/TUMOR/Tumor- (989).jpg	Tumor	3	Tumor
1419	Tumor- (328)	/content/data/CT KIDNEY DATASET Normal, CYST, TUMOR and STONE/TUMOR/Tumor- (328).jpg	Tumor	3	Tumor
1420	Tumor- (1592)	/content/data/CT KIDNEY DATASET Normal, CYST, TUMOR and STONE/TUMOR/Tumor- (1592).jpg	Tumor	3	Tumor
1421	Tumor- (997)	/content/data/CT KIDNEY DATASET Normal, CYST, TUMOR and STONE/TUMOR/Tumor- (997).jpg	Tumor	3	Tumor
1422	Tumor- (1334)	/content/data/CT KIDNEY DATASET Normal, CYST, TUMOR and STONE/TUMOR/Tumor- (1334).jpg	Tumor	3	Tumor
1423	Tumor- (1248)	/content/data/CT KIDNEY DATASET Normal, CYST, TUMOR and STONE/TUMOR/Tumor- (1248).jpg	Tumor	3	Tumor
1424	Tumor- (1034)	/content/data/CT KIDNEY DATASET Normal, CYST, TUMOR and STONE/TUMOR/Tumor- (1034).jpg	Tumor	3	Tumor
1425	Tumor- (1258)	/content/data/CT KIDNEY DATASET Normal, CYST, TUMOR and STONE/TUMOR/Tumor- (1258).jpg	Tumor	3	Tumor
1426	Tumor- (2205)	/content/data/CT KIDNEY DATASET Normal, CYST, TUMOR and STONE/TUMOR/Tumor- (2205).jpg	Tumor	3	Tumor
1427	Tumor- (751)	/content/data/CT KIDNEY DATASET Normal, CYST, TUMOR and STONE/TUMOR/Tumor- (751).jpg	Tumor	3	Tumor
1428	Tumor- (1703)	/content/data/CT KIDNEY DATASET Normal, CYST, TUMOR and STONE/TUMOR/Tumor- (1703).jpg	Tumor	3	Tumor
1429	Tumor- (1439)	/content/data/CT KIDNEY DATASET Normal, CYST, TUMOR and STONE/TUMOR/Tumor- (1439).jpg	Tumor	3	Tumor
1430	Tumor- (1664)	/content/data/CT KIDNEY DATASET Normal, CYST, TUMOR and STONE/TUMOR/Tumor- (1664).jpg	Tumor	3	Tumor
1431	Tumor- (75)	/content/data/CT KIDNEY DATASET Normal, CYST, TUMOR and STONE/TUMOR/Tumor- (75).jpg	Tumor	3	Tumor
1432	Tumor- (1019)	/content/data/CT KIDNEY DATASET Normal, CYST, TUMOR and STONE/TUMOR/Tumor- (1019).jpg	Tumor	3	Tumor
1433	Tumor- (1638)	/content/data/CT KIDNEY DATASET Normal, CYST, TUMOR and STONE/TUMOR/Tumor- (1638).jpg	Tumor	3	Tumor
1434	Tumor- (693)	/content/data/CT KIDNEY DATASET Normal, CYST, TUMOR and STONE/TUMOR/Tumor- (693).jpg	Tumor	3	Tumor
1435	Tumor- (340)	/content/data/CT KIDNEY DATASET Normal, CYST, TUMOR and STONE/TUMOR/Tumor- (340).jpg	Tumor	3	Tumor
1436	Tumor- (608)	/content/data/CT KIDNEY DATASET Normal, CYST, TUMOR and STONE/TUMOR/Tumor- (608).jpg	Tumor	3	Tumor
1437	Tumor- (395)	/content/data/CT KIDNEY DATASET Normal, CYST, TUMOR and STONE/TUMOR/Tumor- (395).jpg	Tumor	3	Tumor
1438	Tumor- (2135)	/content/data/CT KIDNEY DATASET Normal, CYST, TUMOR and STONE/TUMOR/Tumor- (2135).jpg	Tumor	3	Tumor
1439	Tumor- (1162)	/content/data/CT KIDNEY DATASET Normal, CYST, TUMOR and STONE/TUMOR/Tumor- (1162).jpg	Tumor	3	Tumor
1440	Tumor- (1319)	/content/data/CT KIDNEY DATASET Normal, CYST, TUMOR and STONE/TUMOR/Tumor- (1319).jpg	Tumor	3	Tumor
1441	Tumor- (2099)	/content/data/CT KIDNEY DATASET Normal, CYST, TUMOR and STONE/TUMOR/Tumor- (2099).jpg	Tumor	3	Tumor
1442	Tumor- (1393)	/content/data/CT KIDNEY DATASET Normal, CYST, TUMOR and STONE/TUMOR/Tumor- (1393).jpg	Tumor	3	Tumor
1443	Tumor- (187)	/content/data/CT KIDNEY DATASET Normal, CYST, TUMOR and STONE/TUMOR/Tumor- (187).jpg	Tumor	3	Tumor
1444	Tumor- (1097)	/content/data/CT KIDNEY DATASET Normal, CYST, TUMOR and STONE/TUMOR/Tumor- (1097).jpg	Tumor	3	Tumor
1445	Tumor- (88)	/content/data/CT KIDNEY DATASET Normal, CYST, TUMOR and STONE/TUMOR/Tumor- (88).jpg	Tumor	3	Tumor
1446	Tumor- (1340)	/content/data/CT KIDNEY DATASET Normal, CYST, TUMOR and STONE/TUMOR/Tumor- (1340).jpg	Tumor	3	Tumor
1447	Tumor- (2066)	/content/data/CT KIDNEY DATASET Normal, CYST, TUMOR and STONE/TUMOR/Tumor- (2066).jpg	Tumor	3	Tumor
1448	Tumor- (460)	/content/data/CT KIDNEY DATASET Normal, CYST, TUMOR and STONE/TUMOR/Tumor- (460).jpg	Tumor	3	Tumor
1449	Tumor- (2127)	/content/data/CT KIDNEY DATASET Normal, CYST, TUMOR and STONE/TUMOR/Tumor- (2127).jpg	Tumor	3	Tumor
1450	Tumor- (2117)	/content/data/CT KIDNEY DATASET Normal, CYST, TUMOR and STONE/TUMOR/Tumor- (2117).jpg	Tumor	3	Tumor
1451	Tumor- (1364)	/content/data/CT KIDNEY DATASET Normal, CYST, TUMOR and STONE/TUMOR/Tumor- (1364).jpg	Tumor	3	Tumor
1452	Tumor- (1523)	/content/data/CT KIDNEY DATASET Normal, CYST, TUMOR and STONE/TUMOR/Tumor- (1523).jpg	Tumor	3	Tumor
1453	Tumor- (1881)	/content/data/CT KIDNEY DATASET Normal, CYST, TUMOR and STONE/TUMOR/Tumor- (1881).jpg	Tumor	3	Tumor
1454	Tumor- (1595)	/content/data/CT KIDNEY DATASET Normal, CYST, TUMOR and STONE/TUMOR/Tumor- (1595).jpg	Tumor	3	Tumor
1455	Tumor- (1301)	/content/data/CT KIDNEY DATASET Normal, CYST, TUMOR and STONE/TUMOR/Tumor- (1301).jpg	Tumor	3	Tumor
1456	Tumor- (63)	/content/data/CT KIDNEY DATASET Normal, CYST, TUMOR and STONE/TUMOR/Tumor- (63).jpg	Tumor	3	Tumor
1457	Tumor- (259)	/content/data/CT KIDNEY DATASET Normal, CYST, TUMOR and STONE/TUMOR/Tumor- (259).jpg	Tumor	3	Tumor
1458	Tumor- (164)	/content/data/CT KIDNEY DATASET Normal, CYST, TUMOR and STONE/TUMOR/Tumor- (164).jpg	Tumor	3	Tumor
1459	Tumor- (933)	/content/data/CT KIDNEY DATASET Normal, CYST, TUMOR and STONE/TUMOR/Tumor- (933).jpg	Tumor	3	Tumor
1460	Tumor- (636)	/content/data/CT KIDNEY DATASET Normal, CYST, TUMOR and STONE/TUMOR/Tumor- (636).jpg	Tumor	3	Tumor
1461	Tumor- (1486)	/content/data/CT KIDNEY DATASET Normal, CYST, TUMOR and STONE/TUMOR/Tumor- (1486).jpg	Tumor	3	Tumor
1462	Tumor- (1750)	/content/data/CT KIDNEY DATASET Normal, CYST, TUMOR and STONE/TUMOR/Tumor- (1750).jpg	Tumor	3	Tumor
1463	Tumor- (308)	/content/data/CT KIDNEY DATASET Normal, CYST, TUMOR and STONE/TUMOR/Tumor- (308).jpg	Tumor	3	Tumor
1464	Tumor- (307)	/content/data/CT KIDNEY DATASET Normal, CYST, TUMOR and STONE/TUMOR/Tumor- (307).jpg	Tumor	3	Tumor
1465	Tumor- (1715)	/content/data/CT KIDNEY DATASET Normal, CYST, TUMOR and STONE/TUMOR/Tumor- (1715).jpg	Tumor	3	Tumor
1466	Tumor- (1389)	/content/data/CT KIDNEY DATASET Normal, CYST, TUMOR and STONE/TUMOR/Tumor- (1389).jpg	Tumor	3	Tumor
1467	Tumor- (17)	/content/data/CT KIDNEY DATASET Normal, CYST, TUMOR and STONE/TUMOR/Tumor- (17).jpg	Tumor	3	Tumor
1468	Tumor- (572)	/content/data/CT KIDNEY DATASET Normal, CYST, TUMOR and STONE/TUMOR/Tumor- (572).jpg	Tumor	3	Tumor
1469	Tumor- (930)	/content/data/CT KIDNEY DATASET Normal, CYST, TUMOR and STONE/TUMOR/Tumor- (930).jpg	Tumor	3	Tumor
1470	Tumor- (380)	/content/data/CT KIDNEY DATASET Normal, CYST, TUMOR and STONE/TUMOR/Tumor- (380).jpg	Tumor	3	Tumor
1471	Tumor- (119)	/content/data/CT KIDNEY DATASET Normal, CYST, TUMOR and STONE/TUMOR/Tumor- (119).jpg	Tumor	3	Tumor
1472	Tumor- (76)	/content/data/CT KIDNEY DATASET Normal, CYST, TUMOR and STONE/TUMOR/Tumor- (76).jpg	Tumor	3	Tumor
1473	Tumor- (731)	/content/data/CT KIDNEY DATASET Normal, CYST, TUMOR and STONE/TUMOR/Tumor- (731).jpg	Tumor	3	Tumor
1474	Tumor- (1270)	/content/data/CT KIDNEY DATASET Normal, CYST, TUMOR and STONE/TUMOR/Tumor- (1270).jpg	Tumor	3	Tumor
1475	Tumor- (1484)	/content/data/CT KIDNEY DATASET Normal, CYST, TUMOR and STONE/TUMOR/Tumor- (1484).jpg	Tumor	3	Tumor
1476	Tumor- (1454)	/content/data/CT KIDNEY DATASET Normal, CYST, TUMOR and STONE/TUMOR/Tumor- (1454).jpg	Tumor	3	Tumor
1477	Tumor- (1056)	/content/data/CT KIDNEY DATASET Normal, CYST, TUMOR and STONE/TUMOR/Tumor- (1056).jpg	Tumor	3	Tumor
1478	Tumor- (461)	/content/data/CT KIDNEY DATASET Normal, CYST, TUMOR and STONE/TUMOR/Tumor- (461).jpg	Tumor	3	Tumor
1479	Tumor- (596)	/content/data/CT KIDNEY DATASET Normal, CYST, TUMOR and STONE/TUMOR/Tumor- (596).jpg	Tumor	3	Tumor
1480	Tumor- (1302)	/content/data/CT KIDNEY DATASET Normal, CYST, TUMOR and STONE/TUMOR/Tumor- (1302).jpg	Tumor	3	Tumor
1481	Tumor- (1727)	/content/data/CT KIDNEY DATASET Normal, CYST, TUMOR and STONE/TUMOR/Tumor- (1727).jpg	Tumor	3	Tumor
1482	Tumor- (1320)	/content/data/CT KIDNEY DATASET Normal, CYST, TUMOR and STONE/TUMOR/Tumor- (1320).jpg	Tumor	3	Tumor
1483	Tumor- (1603)	/content/data/CT KIDNEY DATASET Normal, CYST, TUMOR and STONE/TUMOR/Tumor- (1603).jpg	Tumor	3	Tumor
1484	Tumor- (2160)	/content/data/CT KIDNEY DATASET Normal, CYST, TUMOR and STONE/TUMOR/Tumor- (2160).jpg	Tumor	3	Tumor
1485	Tumor- (302)	/content/data/CT KIDNEY DATASET Normal, CYST, TUMOR and STONE/TUMOR/Tumor- (302).jpg	Tumor	3	Tumor
1486	Tumor- (760)	/content/data/CT KIDNEY DATASET Normal, CYST, TUMOR and STONE/TUMOR/Tumor- (760).jpg	Tumor	3	Tumor
1487	Tumor- (750)	/content/data/CT KIDNEY DATASET Normal, CYST, TUMOR and STONE/TUMOR/Tumor- (750).jpg	Tumor	3	Tumor
1488	Tumor- (1766)	/content/data/CT KIDNEY DATASET Normal, CYST, TUMOR and STONE/TUMOR/Tumor- (1766).jpg	Tumor	3	Tumor
1489	Tumor- (254)	/content/data/CT KIDNEY DATASET Normal, CYST, TUMOR and STONE/TUMOR/Tumor- (254).jpg	Tumor	3	Tumor
1490	Tumor- (1416)	/content/data/CT KIDNEY DATASET Normal, CYST, TUMOR and STONE/TUMOR/Tumor- (1416).jpg	Tumor	3	Tumor
1491	Tumor- (447)	/content/data/CT KIDNEY DATASET Normal, CYST, TUMOR and STONE/TUMOR/Tumor- (447).jpg	Tumor	3	Tumor
1492	Tumor- (1741)	/content/data/CT KIDNEY DATASET Normal, CYST, TUMOR and STONE/TUMOR/Tumor- (1741).jpg	Tumor	3	Tumor
1493	Tumor- (368)	/content/data/CT KIDNEY DATASET Normal, CYST, TUMOR and STONE/TUMOR/Tumor- (368).jpg	Tumor	3	Tumor
1494	Tumor- (1499)	/content/data/CT KIDNEY DATASET Normal, CYST, TUMOR and STONE/TUMOR/Tumor- (1499).jpg	Tumor	3	Tumor
1495	Tumor- (1771)	/content/data/CT KIDNEY DATASET Normal, CYST, TUMOR and STONE/TUMOR/Tumor- (1771).jpg	Tumor	3	Tumor
1496	Tumor- (275)	/content/data/CT KIDNEY DATASET Normal, CYST, TUMOR and STONE/TUMOR/Tumor- (275).jpg	Tumor	3	Tumor
1497	Tumor- (848)	/content/data/CT KIDNEY DATASET Normal, CYST, TUMOR and STONE/TUMOR/Tumor- (848).jpg	Tumor	3	Tumor
1498	Tumor- (1261)	/content/data/CT KIDNEY DATASET Normal, CYST, TUMOR and STONE/TUMOR/Tumor- (1261).jpg	Tumor	3	Tumor
1499	Tumor- (1109)	/content/data/CT KIDNEY DATASET Normal, CYST, TUMOR and STONE/TUMOR/Tumor- (1109).jpg	Tumor	3	Tumor
1500	Tumor- (1739)	/content/data/CT KIDNEY DATASET Normal, CYST, TUMOR and STONE/TUMOR/Tumor- (1739).jpg	Tumor	3	Tumor
1501	Tumor- (558)	/content/data/CT KIDNEY DATASET Normal, CYST, TUMOR and STONE/TUMOR/Tumor- (558).jpg	Tumor	3	Tumor
1502	Tumor- (594)	/content/data/CT KIDNEY DATASET Normal, CYST, TUMOR and STONE/TUMOR/Tumor- (594).jpg	Tumor	3	Tumor
1503	Tumor- (1138)	/content/data/CT KIDNEY DATASET Normal, CYST, TUMOR and STONE/TUMOR/Tumor- (1138).jpg	Tumor	3	Tumor
1504	Tumor- (744)	/content/data/CT KIDNEY DATASET Normal, CYST, TUMOR and STONE/TUMOR/Tumor- (744).jpg	Tumor	3	Tumor
1505	Tumor- (67)	/content/data/CT KIDNEY DATASET Normal, CYST, TUMOR and STONE/TUMOR/Tumor- (67).jpg	Tumor	3	Tumor
1506	Tumor- (165)	/content/data/CT KIDNEY DATASET Normal, CYST, TUMOR and STONE/TUMOR/Tumor- (165).jpg	Tumor	3	Tumor
1507	Tumor- (884)	/content/data/CT KIDNEY DATASET Normal, CYST, TUMOR and STONE/TUMOR/Tumor- (884).jpg	Tumor	3	Tumor
1508	Tumor- (2201)	/content/data/CT KIDNEY DATASET Normal, CYST, TUMOR and STONE/TUMOR/Tumor- (2201).jpg	Tumor	3	Tumor
1509	Tumor- (25)	/content/data/CT KIDNEY DATASET Normal, CYST, TUMOR and STONE/TUMOR/Tumor- (25).jpg	Tumor	3	Tumor
1510	Tumor- (1892)	/content/data/CT KIDNEY DATASET Normal, CYST, TUMOR and STONE/TUMOR/Tumor- (1892).jpg	Tumor	3	Tumor
1511	Tumor- (2073)	/content/data/CT KIDNEY DATASET Normal, CYST, TUMOR and STONE/TUMOR/Tumor- (2073).jpg	Tumor	3	Tumor
1512	Tumor- (1135)	/content/data/CT KIDNEY DATASET Normal, CYST, TUMOR and STONE/TUMOR/Tumor- (1135).jpg	Tumor	3	Tumor
1513	Tumor- (1235)	/content/data/CT KIDNEY DATASET Normal, CYST, TUMOR and STONE/TUMOR/Tumor- (1235).jpg	Tumor	3	Tumor
1514	Tumor- (2017)	/content/data/CT KIDNEY DATASET Normal, CYST, TUMOR and STONE/TUMOR/Tumor- (2017).jpg	Tumor	3	Tumor
1515	Tumor- (541)	/content/data/CT KIDNEY DATASET Normal, CYST, TUMOR and STONE/TUMOR/Tumor- (541).jpg	Tumor	3	Tumor
1516	Tumor- (399)	/content/data/CT KIDNEY DATASET Normal, CYST, TUMOR and STONE/TUMOR/Tumor- (399).jpg	Tumor	3	Tumor
1517	Tumor- (173)	/content/data/CT KIDNEY DATASET Normal, CYST, TUMOR and STONE/TUMOR/Tumor- (173).jpg	Tumor	3	Tumor
1518	Tumor- (2031)	/content/data/CT KIDNEY DATASET Normal, CYST, TUMOR and STONE/TUMOR/Tumor- (2031).jpg	Tumor	3	Tumor
1519	Tumor- (1124)	/content/data/CT KIDNEY DATASET Normal, CYST, TUMOR and STONE/TUMOR/Tumor- (1124).jpg	Tumor	3	Tumor
1520	Tumor- (839)	/content/data/CT KIDNEY DATASET Normal, CYST, TUMOR and STONE/TUMOR/Tumor- (839).jpg	Tumor	3	Tumor
1521	Tumor- (1557)	/content/data/CT KIDNEY DATASET Normal, CYST, TUMOR and STONE/TUMOR/Tumor- (1557).jpg	Tumor	3	Tumor
1522	Tumor- (2186)	/content/data/CT KIDNEY DATASET Normal, CYST, TUMOR and STONE/TUMOR/Tumor- (2186).jpg	Tumor	3	Tumor
1523	Tumor- (1735)	/content/data/CT KIDNEY DATASET Normal, CYST, TUMOR and STONE/TUMOR/Tumor- (1735).jpg	Tumor	3	Tumor
1524	Tumor- (898)	/content/data/CT KIDNEY DATASET Normal, CYST, TUMOR and STONE/TUMOR/Tumor- (898).jpg	Tumor	3	Tumor
1525	Tumor- (106)	/content/data/CT KIDNEY DATASET Normal, CYST, TUMOR and STONE/TUMOR/Tumor- (106).jpg	Tumor	3	Tumor
1526	Tumor- (471)	/content/data/CT KIDNEY DATASET Normal, CYST, TUMOR and STONE/TUMOR/Tumor- (471).jpg	Tumor	3	Tumor
1527	Tumor- (523)	/content/data/CT KIDNEY DATASET Normal, CYST, TUMOR and STONE/TUMOR/Tumor- (523).jpg	Tumor	3	Tumor
1528	Tumor- (1994)	/content/data/CT KIDNEY DATASET Normal, CYST, TUMOR and STONE/TUMOR/Tumor- (1994).jpg	Tumor	3	Tumor
1529	Tumor- (1911)	/content/data/CT KIDNEY DATASET Normal, CYST, TUMOR and STONE/TUMOR/Tumor- (1911).jpg	Tumor	3	Tumor
1530	Tumor- (2113)	/content/data/CT KIDNEY DATASET Normal, CYST, TUMOR and STONE/TUMOR/Tumor- (2113).jpg	Tumor	3	Tumor
1531	Tumor- (1961)	/content/data/CT KIDNEY DATASET Normal, CYST, TUMOR and STONE/TUMOR/Tumor- (1961).jpg	Tumor	3	Tumor
1532	Tumor- (362)	/content/data/CT KIDNEY DATASET Normal, CYST, TUMOR and STONE/TUMOR/Tumor- (362).jpg	Tumor	3	Tumor
1533	Tumor- (344)	/content/data/CT KIDNEY DATASET Normal, CYST, TUMOR and STONE/TUMOR/Tumor- (344).jpg	Tumor	3	Tumor
1534	Tumor- (1099)	/content/data/CT KIDNEY DATASET Normal, CYST, TUMOR and STONE/TUMOR/Tumor- (1099).jpg	Tumor	3	Tumor
1535	Tumor- (325)	/content/data/CT KIDNEY DATASET Normal, CYST, TUMOR and STONE/TUMOR/Tumor- (325).jpg	Tumor	3	Tumor
1536	Tumor- (1359)	/content/data/CT KIDNEY DATASET Normal, CYST, TUMOR and STONE/TUMOR/Tumor- (1359).jpg	Tumor	3	Tumor
1537	Tumor- (2034)	/content/data/CT KIDNEY DATASET Normal, CYST, TUMOR and STONE/TUMOR/Tumor- (2034).jpg	Tumor	3	Tumor
1538	Tumor- (1188)	/content/data/CT KIDNEY DATASET Normal, CYST, TUMOR and STONE/TUMOR/Tumor- (1188).jpg	Tumor	3	Tumor
1539	Tumor- (895)	/content/data/CT KIDNEY DATASET Normal, CYST, TUMOR and STONE/TUMOR/Tumor- (895).jpg	Tumor	3	Tumor
1540	Tumor- (1425)	/content/data/CT KIDNEY DATASET Normal, CYST, TUMOR and STONE/TUMOR/Tumor- (1425).jpg	Tumor	3	Tumor
1541	Tumor- (1410)	/content/data/CT KIDNEY DATASET Normal, CYST, TUMOR and STONE/TUMOR/Tumor- (1410).jpg	Tumor	3	Tumor
1542	Tumor- (762)	/content/data/CT KIDNEY DATASET Normal, CYST, TUMOR and STONE/TUMOR/Tumor- (762).jpg	Tumor	3	Tumor
1543	Tumor- (1402)	/content/data/CT KIDNEY DATASET Normal, CYST, TUMOR and STONE/TUMOR/Tumor- (1402).jpg	Tumor	3	Tumor
1544	Tumor- (1057)	/content/data/CT KIDNEY DATASET Normal, CYST, TUMOR and STONE/TUMOR/Tumor- (1057).jpg	Tumor	3	Tumor
1545	Tumor- (674)	/content/data/CT KIDNEY DATASET Normal, CYST, TUMOR and STONE/TUMOR/Tumor- (674).jpg	Tumor	3	Tumor
1546	Tumor- (182)	/content/data/CT KIDNEY DATASET Normal, CYST, TUMOR and STONE/TUMOR/Tumor- (182).jpg	Tumor	3	Tumor
1547	Tumor- (1774)	/content/data/CT KIDNEY DATASET Normal, CYST, TUMOR and STONE/TUMOR/Tumor- (1774).jpg	Tumor	3	Tumor
1548	Tumor- (206)	/content/data/CT KIDNEY DATASET Normal, CYST, TUMOR and STONE/TUMOR/Tumor- (206).jpg	Tumor	3	Tumor
1549	Tumor- (2051)	/content/data/CT KIDNEY DATASET Normal, CYST, TUMOR and STONE/TUMOR/Tumor- (2051).jpg	Tumor	3	Tumor
1550	Tumor- (673)	/content/data/CT KIDNEY DATASET Normal, CYST, TUMOR and STONE/TUMOR/Tumor- (673).jpg	Tumor	3	Tumor
1551	Tumor- (1891)	/content/data/CT KIDNEY DATASET Normal, CYST, TUMOR and STONE/TUMOR/Tumor- (1891).jpg	Tumor	3	Tumor
1552	Tumor- (546)	/content/data/CT KIDNEY DATASET Normal, CYST, TUMOR and STONE/TUMOR/Tumor- (546).jpg	Tumor	3	Tumor
1553	Tumor- (1818)	/content/data/CT KIDNEY DATASET Normal, CYST, TUMOR and STONE/TUMOR/Tumor- (1818).jpg	Tumor	3	Tumor
1554	Tumor- (1121)	/content/data/CT KIDNEY DATASET Normal, CYST, TUMOR and STONE/TUMOR/Tumor- (1121).jpg	Tumor	3	Tumor
1555	Tumor- (764)	/content/data/CT KIDNEY DATASET Normal, CYST, TUMOR and STONE/TUMOR/Tumor- (764).jpg	Tumor	3	Tumor
1556	Tumor- (1544)	/content/data/CT KIDNEY DATASET Normal, CYST, TUMOR and STONE/TUMOR/Tumor- (1544).jpg	Tumor	3	Tumor
1557	Tumor- (1652)	/content/data/CT KIDNEY DATASET Normal, CYST, TUMOR and STONE/TUMOR/Tumor- (1652).jpg	Tumor	3	Tumor
1558	Tumor- (842)	/content/data/CT KIDNEY DATASET Normal, CYST, TUMOR and STONE/TUMOR/Tumor- (842).jpg	Tumor	3	Tumor
1559	Tumor- (1749)	/content/data/CT KIDNEY DATASET Normal, CYST, TUMOR and STONE/TUMOR/Tumor- (1749).jpg	Tumor	3	Tumor
1560	Tumor- (2203)	/content/data/CT KIDNEY DATASET Normal, CYST, TUMOR and STONE/TUMOR/Tumor- (2203).jpg	Tumor	3	Tumor
1561	Tumor- (515)	/content/data/CT KIDNEY DATASET Normal, CYST, TUMOR and STONE/TUMOR/Tumor- (515).jpg	Tumor	3	Tumor
1562	Tumor- (366)	/content/data/CT KIDNEY DATASET Normal, CYST, TUMOR and STONE/TUMOR/Tumor- (366).jpg	Tumor	3	Tumor
1563	Tumor- (253)	/content/data/CT KIDNEY DATASET Normal, CYST, TUMOR and STONE/TUMOR/Tumor- (253).jpg	Tumor	3	Tumor
1564	Tumor- (941)	/content/data/CT KIDNEY DATASET Normal, CYST, TUMOR and STONE/TUMOR/Tumor- (941).jpg	Tumor	3	Tumor
1565	Tumor- (866)	/content/data/CT KIDNEY DATASET Normal, CYST, TUMOR and STONE/TUMOR/Tumor- (866).jpg	Tumor	3	Tumor
1566	Tumor- (435)	/content/data/CT KIDNEY DATASET Normal, CYST, TUMOR and STONE/TUMOR/Tumor- (435).jpg	Tumor	3	Tumor
1567	Tumor- (1381)	/content/data/CT KIDNEY DATASET Normal, CYST, TUMOR and STONE/TUMOR/Tumor- (1381).jpg	Tumor	3	Tumor
1568	Tumor- (1278)	/content/data/CT KIDNEY DATASET Normal, CYST, TUMOR and STONE/TUMOR/Tumor- (1278).jpg	Tumor	3	Tumor
1569	Tumor- (533)	/content/data/CT KIDNEY DATASET Normal, CYST, TUMOR and STONE/TUMOR/Tumor- (533).jpg	Tumor	3	Tumor
1570	Tumor- (2105)	/content/data/CT KIDNEY DATASET Normal, CYST, TUMOR and STONE/TUMOR/Tumor- (2105).jpg	Tumor	3	Tumor
1571	Tumor- (1953)	/content/data/CT KIDNEY DATASET Normal, CYST, TUMOR and STONE/TUMOR/Tumor- (1953).jpg	Tumor	3	Tumor
1572	Tumor- (1979)	/content/data/CT KIDNEY DATASET Normal, CYST, TUMOR and STONE/TUMOR/Tumor- (1979).jpg	Tumor	3	Tumor
1573	Tumor- (1721)	/content/data/CT KIDNEY DATASET Normal, CYST, TUMOR and STONE/TUMOR/Tumor- (1721).jpg	Tumor	3	Tumor
1574	Tumor- (999)	/content/data/CT KIDNEY DATASET Normal, CYST, TUMOR and STONE/TUMOR/Tumor- (999).jpg	Tumor	3	Tumor
1575	Tumor- (1901)	/content/data/CT KIDNEY DATASET Normal, CYST, TUMOR and STONE/TUMOR/Tumor- (1901).jpg	Tumor	3	Tumor
1576	Tumor- (1684)	/content/data/CT KIDNEY DATASET Normal, CYST, TUMOR and STONE/TUMOR/Tumor- (1684).jpg	Tumor	3	Tumor
1577	Tumor- (462)	/content/data/CT KIDNEY DATASET Normal, CYST, TUMOR and STONE/TUMOR/Tumor- (462).jpg	Tumor	3	Tumor
1578	Tumor- (324)	/content/data/CT KIDNEY DATASET Normal, CYST, TUMOR and STONE/TUMOR/Tumor- (324).jpg	Tumor	3	Tumor
1579	Tumor- (170)	/content/data/CT KIDNEY DATASET Normal, CYST, TUMOR and STONE/TUMOR/Tumor- (170).jpg	Tumor	3	Tumor
1580	Tumor- (775)	/content/data/CT KIDNEY DATASET Normal, CYST, TUMOR and STONE/TUMOR/Tumor- (775).jpg	Tumor	3	Tumor
1581	Tumor- (789)	/content/data/CT KIDNEY DATASET Normal, CYST, TUMOR and STONE/TUMOR/Tumor- (789).jpg	Tumor	3	Tumor
1582	Tumor- (1697)	/content/data/CT KIDNEY DATASET Normal, CYST, TUMOR and STONE/TUMOR/Tumor- (1697).jpg	Tumor	3	Tumor
1583	Tumor- (2256)	/content/data/CT KIDNEY DATASET Normal, CYST, TUMOR and STONE/TUMOR/Tumor- (2256).jpg	Tumor	3	Tumor
1584	Tumor- (26)	/content/data/CT KIDNEY DATASET Normal, CYST, TUMOR and STONE/TUMOR/Tumor- (26).jpg	Tumor	3	Tumor
1585	Tumor- (2144)	/content/data/CT KIDNEY DATASET Normal, CYST, TUMOR and STONE/TUMOR/Tumor- (2144).jpg	Tumor	3	Tumor
1586	Tumor- (681)	/content/data/CT KIDNEY DATASET Normal, CYST, TUMOR and STONE/TUMOR/Tumor- (681).jpg	Tumor	3	Tumor
1587	Tumor- (1886)	/content/data/CT KIDNEY DATASET Normal, CYST, TUMOR and STONE/TUMOR/Tumor- (1886).jpg	Tumor	3	Tumor
1588	Tumor- (1080)	/content/data/CT KIDNEY DATASET Normal, CYST, TUMOR and STONE/TUMOR/Tumor- (1080).jpg	Tumor	3	Tumor
1589	Tumor- (685)	/content/data/CT KIDNEY DATASET Normal, CYST, TUMOR and STONE/TUMOR/Tumor- (685).jpg	Tumor	3	Tumor
1590	Tumor- (1198)	/content/data/CT KIDNEY DATASET Normal, CYST, TUMOR and STONE/TUMOR/Tumor- (1198).jpg	Tumor	3	Tumor
1591	Tumor- (1556)	/content/data/CT KIDNEY DATASET Normal, CYST, TUMOR and STONE/TUMOR/Tumor- (1556).jpg	Tumor	3	Tumor
1592	Tumor- (2036)	/content/data/CT KIDNEY DATASET Normal, CYST, TUMOR and STONE/TUMOR/Tumor- (2036).jpg	Tumor	3	Tumor
1593	Tumor- (1153)	/content/data/CT KIDNEY DATASET Normal, CYST, TUMOR and STONE/TUMOR/Tumor- (1153).jpg	Tumor	3	Tumor
1594	Tumor- (993)	/content/data/CT KIDNEY DATASET Normal, CYST, TUMOR and STONE/TUMOR/Tumor- (993).jpg	Tumor	3	Tumor
1595	Tumor- (241)	/content/data/CT KIDNEY DATASET Normal, CYST, TUMOR and STONE/TUMOR/Tumor- (241).jpg	Tumor	3	Tumor
1596	Tumor- (1088)	/content/data/CT KIDNEY DATASET Normal, CYST, TUMOR and STONE/TUMOR/Tumor- (1088).jpg	Tumor	3	Tumor
1597	Tumor- (1082)	/content/data/CT KIDNEY DATASET Normal, CYST, TUMOR and STONE/TUMOR/Tumor- (1082).jpg	Tumor	3	Tumor
1598	Tumor- (2115)	/content/data/CT KIDNEY DATASET Normal, CYST, TUMOR and STONE/TUMOR/Tumor- (2115).jpg	Tumor	3	Tumor
1599	Tumor- (1680)	/content/data/CT KIDNEY DATASET Normal, CYST, TUMOR and STONE/TUMOR/Tumor- (1680).jpg	Tumor	3	Tumor
1600	Tumor- (1769)	/content/data/CT KIDNEY DATASET Normal, CYST, TUMOR and STONE/TUMOR/Tumor- (1769).jpg	Tumor	3	Tumor
1601	Tumor- (1765)	/content/data/CT KIDNEY DATASET Normal, CYST, TUMOR and STONE/TUMOR/Tumor- (1765).jpg	Tumor	3	Tumor
1602	Tumor- (561)	/content/data/CT KIDNEY DATASET Normal, CYST, TUMOR and STONE/TUMOR/Tumor- (561).jpg	Tumor	3	Tumor
1603	Tumor- (1717)	/content/data/CT KIDNEY DATASET Normal, CYST, TUMOR and STONE/TUMOR/Tumor- (1717).jpg	Tumor	3	Tumor
1604	Tumor- (1171)	/content/data/CT KIDNEY DATASET Normal, CYST, TUMOR and STONE/TUMOR/Tumor- (1171).jpg	Tumor	3	Tumor
1605	Tumor- (599)	/content/data/CT KIDNEY DATASET Normal, CYST, TUMOR and STONE/TUMOR/Tumor- (599).jpg	Tumor	3	Tumor
1606	Tumor- (383)	/content/data/CT KIDNEY DATASET Normal, CYST, TUMOR and STONE/TUMOR/Tumor- (383).jpg	Tumor	3	Tumor
1607	Tumor- (321)	/content/data/CT KIDNEY DATASET Normal, CYST, TUMOR and STONE/TUMOR/Tumor- (321).jpg	Tumor	3	Tumor
1608	Tumor- (489)	/content/data/CT KIDNEY DATASET Normal, CYST, TUMOR and STONE/TUMOR/Tumor- (489).jpg	Tumor	3	Tumor
1609	Tumor- (1614)	/content/data/CT KIDNEY DATASET Normal, CYST, TUMOR and STONE/TUMOR/Tumor- (1614).jpg	Tumor	3	Tumor
1610	Tumor- (1421)	/content/data/CT KIDNEY DATASET Normal, CYST, TUMOR and STONE/TUMOR/Tumor- (1421).jpg	Tumor	3	Tumor
1611	Tumor- (1300)	/content/data/CT KIDNEY DATASET Normal, CYST, TUMOR and STONE/TUMOR/Tumor- (1300).jpg	Tumor	3	Tumor
1612	Tumor- (2035)	/content/data/CT KIDNEY DATASET Normal, CYST, TUMOR and STONE/TUMOR/Tumor- (2035).jpg	Tumor	3	Tumor
1613	Tumor- (320)	/content/data/CT KIDNEY DATASET Normal, CYST, TUMOR and STONE/TUMOR/Tumor- (320).jpg	Tumor	3	Tumor
1614	Tumor- (1807)	/content/data/CT KIDNEY DATASET Normal, CYST, TUMOR and STONE/TUMOR/Tumor- (1807).jpg	Tumor	3	Tumor
1615	Tumor- (1890)	/content/data/CT KIDNEY DATASET Normal, CYST, TUMOR and STONE/TUMOR/Tumor- (1890).jpg	Tumor	3	Tumor
1616	Tumor- (1280)	/content/data/CT KIDNEY DATASET Normal, CYST, TUMOR and STONE/TUMOR/Tumor- (1280).jpg	Tumor	3	Tumor
1617	Tumor- (363)	/content/data/CT KIDNEY DATASET Normal, CYST, TUMOR and STONE/TUMOR/Tumor- (363).jpg	Tumor	3	Tumor
1618	Tumor- (2128)	/content/data/CT KIDNEY DATASET Normal, CYST, TUMOR and STONE/TUMOR/Tumor- (2128).jpg	Tumor	3	Tumor
1619	Tumor- (1325)	/content/data/CT KIDNEY DATASET Normal, CYST, TUMOR and STONE/TUMOR/Tumor- (1325).jpg	Tumor	3	Tumor
1620	Tumor- (2197)	/content/data/CT KIDNEY DATASET Normal, CYST, TUMOR and STONE/TUMOR/Tumor- (2197).jpg	Tumor	3	Tumor
1621	Tumor- (1753)	/content/data/CT KIDNEY DATASET Normal, CYST, TUMOR and STONE/TUMOR/Tumor- (1753).jpg	Tumor	3	Tumor
1622	Tumor- (885)	/content/data/CT KIDNEY DATASET Normal, CYST, TUMOR and STONE/TUMOR/Tumor- (885).jpg	Tumor	3	Tumor
1623	Tumor- (1869)	/content/data/CT KIDNEY DATASET Normal, CYST, TUMOR and STONE/TUMOR/Tumor- (1869).jpg	Tumor	3	Tumor
1624	Tumor- (860)	/content/data/CT KIDNEY DATASET Normal, CYST, TUMOR and STONE/TUMOR/Tumor- (860).jpg	Tumor	3	Tumor
1625	Tumor- (1377)	/content/data/CT KIDNEY DATASET Normal, CYST, TUMOR and STONE/TUMOR/Tumor- (1377).jpg	Tumor	3	Tumor
1626	Tumor- (1491)	/content/data/CT KIDNEY DATASET Normal, CYST, TUMOR and STONE/TUMOR/Tumor- (1491).jpg	Tumor	3	Tumor
1627	Tumor- (431)	/content/data/CT KIDNEY DATASET Normal, CYST, TUMOR and STONE/TUMOR/Tumor- (431).jpg	Tumor	3	Tumor
1628	Tumor- (1434)	/content/data/CT KIDNEY DATASET Normal, CYST, TUMOR and STONE/TUMOR/Tumor- (1434).jpg	Tumor	3	Tumor
1629	Tumor- (1426)	/content/data/CT KIDNEY DATASET Normal, CYST, TUMOR and STONE/TUMOR/Tumor- (1426).jpg	Tumor	3	Tumor
1630	Tumor- (262)	/content/data/CT KIDNEY DATASET Normal, CYST, TUMOR and STONE/TUMOR/Tumor- (262).jpg	Tumor	3	Tumor
1631	Tumor- (1624)	/content/data/CT KIDNEY DATASET Normal, CYST, TUMOR and STONE/TUMOR/Tumor- (1624).jpg	Tumor	3	Tumor
1632	Tumor- (350)	/content/data/CT KIDNEY DATASET Normal, CYST, TUMOR and STONE/TUMOR/Tumor- (350).jpg	Tumor	3	Tumor
1633	Tumor- (811)	/content/data/CT KIDNEY DATASET Normal, CYST, TUMOR and STONE/TUMOR/Tumor- (811).jpg	Tumor	3	Tumor
1634	Tumor- (152)	/content/data/CT KIDNEY DATASET Normal, CYST, TUMOR and STONE/TUMOR/Tumor- (152).jpg	Tumor	3	Tumor
1635	Tumor- (1605)	/content/data/CT KIDNEY DATASET Normal, CYST, TUMOR and STONE/TUMOR/Tumor- (1605).jpg	Tumor	3	Tumor
1636	Tumor- (2091)	/content/data/CT KIDNEY DATASET Normal, CYST, TUMOR and STONE/TUMOR/Tumor- (2091).jpg	Tumor	3	Tumor
1637	Tumor- (2134)	/content/data/CT KIDNEY DATASET Normal, CYST, TUMOR and STONE/TUMOR/Tumor- (2134).jpg	Tumor	3	Tumor
1638	Tumor- (1794)	/content/data/CT KIDNEY DATASET Normal, CYST, TUMOR and STONE/TUMOR/Tumor- (1794).jpg	Tumor	3	Tumor
1639	Tumor- (94)	/content/data/CT KIDNEY DATASET Normal, CYST, TUMOR and STONE/TUMOR/Tumor- (94).jpg	Tumor	3	Tumor
1640	Tumor- (2084)	/content/data/CT KIDNEY DATASET Normal, CYST, TUMOR and STONE/TUMOR/Tumor- (2084).jpg	Tumor	3	Tumor
1641	Tumor- (1443)	/content/data/CT KIDNEY DATASET Normal, CYST, TUMOR and STONE/TUMOR/Tumor- (1443).jpg	Tumor	3	Tumor
1642	Tumor- (261)	/content/data/CT KIDNEY DATASET Normal, CYST, TUMOR and STONE/TUMOR/Tumor- (261).jpg	Tumor	3	Tumor
1643	Tumor- (971)	/content/data/CT KIDNEY DATASET Normal, CYST, TUMOR and STONE/TUMOR/Tumor- (971).jpg	Tumor	3	Tumor
1644	Tumor- (226)	/content/data/CT KIDNEY DATASET Normal, CYST, TUMOR and STONE/TUMOR/Tumor- (226).jpg	Tumor	3	Tumor
1645	Tumor- (992)	/content/data/CT KIDNEY DATASET Normal, CYST, TUMOR and STONE/TUMOR/Tumor- (992).jpg	Tumor	3	Tumor
1646	Tumor- (140)	/content/data/CT KIDNEY DATASET Normal, CYST, TUMOR and STONE/TUMOR/Tumor- (140).jpg	Tumor	3	Tumor
1647	Tumor- (1653)	/content/data/CT KIDNEY DATASET Normal, CYST, TUMOR and STONE/TUMOR/Tumor- (1653).jpg	Tumor	3	Tumor
1648	Tumor- (112)	/content/data/CT KIDNEY DATASET Normal, CYST, TUMOR and STONE/TUMOR/Tumor- (112).jpg	Tumor	3	Tumor
1649	Tumor- (710)	/content/data/CT KIDNEY DATASET Normal, CYST, TUMOR and STONE/TUMOR/Tumor- (710).jpg	Tumor	3	Tumor
1650	Tumor- (2048)	/content/data/CT KIDNEY DATASET Normal, CYST, TUMOR and STONE/TUMOR/Tumor- (2048).jpg	Tumor	3	Tumor
1651	Tumor- (281)	/content/data/CT KIDNEY DATASET Normal, CYST, TUMOR and STONE/TUMOR/Tumor- (281).jpg	Tumor	3	Tumor
1652	Tumor- (1042)	/content/data/CT KIDNEY DATASET Normal, CYST, TUMOR and STONE/TUMOR/Tumor- (1042).jpg	Tumor	3	Tumor
1653	Tumor- (1251)	/content/data/CT KIDNEY DATASET Normal, CYST, TUMOR and STONE/TUMOR/Tumor- (1251).jpg	Tumor	3	Tumor
1654	Tumor- (1027)	/content/data/CT KIDNEY DATASET Normal, CYST, TUMOR and STONE/TUMOR/Tumor- (1027).jpg	Tumor	3	Tumor
1655	Tumor- (2058)	/content/data/CT KIDNEY DATASET Normal, CYST, TUMOR and STONE/TUMOR/Tumor- (2058).jpg	Tumor	3	Tumor
1656	Tumor- (452)	/content/data/CT KIDNEY DATASET Normal, CYST, TUMOR and STONE/TUMOR/Tumor- (452).jpg	Tumor	3	Tumor
1657	Tumor- (518)	/content/data/CT KIDNEY DATASET Normal, CYST, TUMOR and STONE/TUMOR/Tumor- (518).jpg	Tumor	3	Tumor
1658	Tumor- (738)	/content/data/CT KIDNEY DATASET Normal, CYST, TUMOR and STONE/TUMOR/Tumor- (738).jpg	Tumor	3	Tumor
1659	Tumor- (778)	/content/data/CT KIDNEY DATASET Normal, CYST, TUMOR and STONE/TUMOR/Tumor- (778).jpg	Tumor	3	Tumor
1660	Tumor- (1233)	/content/data/CT KIDNEY DATASET Normal, CYST, TUMOR and STONE/TUMOR/Tumor- (1233).jpg	Tumor	3	Tumor
1661	Tumor- (377)	/content/data/CT KIDNEY DATASET Normal, CYST, TUMOR and STONE/TUMOR/Tumor- (377).jpg	Tumor	3	Tumor
1662	Tumor- (171)	/content/data/CT KIDNEY DATASET Normal, CYST, TUMOR and STONE/TUMOR/Tumor- (171).jpg	Tumor	3	Tumor
1663	Tumor- (2008)	/content/data/CT KIDNEY DATASET Normal, CYST, TUMOR and STONE/TUMOR/Tumor- (2008).jpg	Tumor	3	Tumor
1664	Tumor- (1009)	/content/data/CT KIDNEY DATASET Normal, CYST, TUMOR and STONE/TUMOR/Tumor- (1009).jpg	Tumor	3	Tumor
1665	Tumor- (2136)	/content/data/CT KIDNEY DATASET Normal, CYST, TUMOR and STONE/TUMOR/Tumor- (2136).jpg	Tumor	3	Tumor
1666	Tumor- (1288)	/content/data/CT KIDNEY DATASET Normal, CYST, TUMOR and STONE/TUMOR/Tumor- (1288).jpg	Tumor	3	Tumor
1667	Tumor- (1214)	/content/data/CT KIDNEY DATASET Normal, CYST, TUMOR and STONE/TUMOR/Tumor- (1214).jpg	Tumor	3	Tumor
1668	Tumor- (1541)	/content/data/CT KIDNEY DATASET Normal, CYST, TUMOR and STONE/TUMOR/Tumor- (1541).jpg	Tumor	3	Tumor
1669	Tumor- (539)	/content/data/CT KIDNEY DATASET Normal, CYST, TUMOR and STONE/TUMOR/Tumor- (539).jpg	Tumor	3	Tumor
1670	Tumor- (718)	/content/data/CT KIDNEY DATASET Normal, CYST, TUMOR and STONE/TUMOR/Tumor- (718).jpg	Tumor	3	Tumor
1671	Tumor- (667)	/content/data/CT KIDNEY DATASET Normal, CYST, TUMOR and STONE/TUMOR/Tumor- (667).jpg	Tumor	3	Tumor
1672	Tumor- (2271)	/content/data/CT KIDNEY DATASET Normal, CYST, TUMOR and STONE/TUMOR/Tumor- (2271).jpg	Tumor	3	Tumor
1673	Tumor- (2199)	/content/data/CT KIDNEY DATASET Normal, CYST, TUMOR and STONE/TUMOR/Tumor- (2199).jpg	Tumor	3	Tumor
1674	Tumor- (404)	/content/data/CT KIDNEY DATASET Normal, CYST, TUMOR and STONE/TUMOR/Tumor- (404).jpg	Tumor	3	Tumor
1675	Tumor- (1863)	/content/data/CT KIDNEY DATASET Normal, CYST, TUMOR and STONE/TUMOR/Tumor- (1863).jpg	Tumor	3	Tumor
1676	Tumor- (415)	/content/data/CT KIDNEY DATASET Normal, CYST, TUMOR and STONE/TUMOR/Tumor- (415).jpg	Tumor	3	Tumor
1677	Tumor- (1299)	/content/data/CT KIDNEY DATASET Normal, CYST, TUMOR and STONE/TUMOR/Tumor- (1299).jpg	Tumor	3	Tumor
1678	Tumor- (1689)	/content/data/CT KIDNEY DATASET Normal, CYST, TUMOR and STONE/TUMOR/Tumor- (1689).jpg	Tumor	3	Tumor
1679	Tumor- (1755)	/content/data/CT KIDNEY DATASET Normal, CYST, TUMOR and STONE/TUMOR/Tumor- (1755).jpg	Tumor	3	Tumor
1680	Tumor- (934)	/content/data/CT KIDNEY DATASET Normal, CYST, TUMOR and STONE/TUMOR/Tumor- (934).jpg	Tumor	3	Tumor
1681	Tumor- (1265)	/content/data/CT KIDNEY DATASET Normal, CYST, TUMOR and STONE/TUMOR/Tumor- (1265).jpg	Tumor	3	Tumor
1682	Tumor- (634)	/content/data/CT KIDNEY DATASET Normal, CYST, TUMOR and STONE/TUMOR/Tumor- (634).jpg	Tumor	3	Tumor
1683	Tumor- (1472)	/content/data/CT KIDNEY DATASET Normal, CYST, TUMOR and STONE/TUMOR/Tumor- (1472).jpg	Tumor	3	Tumor
1684	Tumor- (628)	/content/data/CT KIDNEY DATASET Normal, CYST, TUMOR and STONE/TUMOR/Tumor- (628).jpg	Tumor	3	Tumor
1685	Tumor- (1113)	/content/data/CT KIDNEY DATASET Normal, CYST, TUMOR and STONE/TUMOR/Tumor- (1113).jpg	Tumor	3	Tumor
1686	Tumor- (513)	/content/data/CT KIDNEY DATASET Normal, CYST, TUMOR and STONE/TUMOR/Tumor- (513).jpg	Tumor	3	Tumor
1687	Tumor- (603)	/content/data/CT KIDNEY DATASET Normal, CYST, TUMOR and STONE/TUMOR/Tumor- (603).jpg	Tumor	3	Tumor
1688	Tumor- (1476)	/content/data/CT KIDNEY DATASET Normal, CYST, TUMOR and STONE/TUMOR/Tumor- (1476).jpg	Tumor	3	Tumor
1689	Tumor- (581)	/content/data/CT KIDNEY DATASET Normal, CYST, TUMOR and STONE/TUMOR/Tumor- (581).jpg	Tumor	3	Tumor
1690	Tumor- (1420)	/content/data/CT KIDNEY DATASET Normal, CYST, TUMOR and STONE/TUMOR/Tumor- (1420).jpg	Tumor	3	Tumor
1691	Tumor- (425)	/content/data/CT KIDNEY DATASET Normal, CYST, TUMOR and STONE/TUMOR/Tumor- (425).jpg	Tumor	3	Tumor
1692	Tumor- (912)	/content/data/CT KIDNEY DATASET Normal, CYST, TUMOR and STONE/TUMOR/Tumor- (912).jpg	Tumor	3	Tumor
1693	Tumor- (482)	/content/data/CT KIDNEY DATASET Normal, CYST, TUMOR and STONE/TUMOR/Tumor- (482).jpg	Tumor	3	Tumor
1694	Tumor- (2270)	/content/data/CT KIDNEY DATASET Normal, CYST, TUMOR and STONE/TUMOR/Tumor- (2270).jpg	Tumor	3	Tumor
1695	Tumor- (1372)	/content/data/CT KIDNEY DATASET Normal, CYST, TUMOR and STONE/TUMOR/Tumor- (1372).jpg	Tumor	3	Tumor
1696	Tumor- (2126)	/content/data/CT KIDNEY DATASET Normal, CYST, TUMOR and STONE/TUMOR/Tumor- (2126).jpg	Tumor	3	Tumor
1697	Tumor- (1296)	/content/data/CT KIDNEY DATASET Normal, CYST, TUMOR and STONE/TUMOR/Tumor- (1296).jpg	Tumor	3	Tumor
1698	Tumor- (423)	/content/data/CT KIDNEY DATASET Normal, CYST, TUMOR and STONE/TUMOR/Tumor- (423).jpg	Tumor	3	Tumor
1699	Tumor- (1462)	/content/data/CT KIDNEY DATASET Normal, CYST, TUMOR and STONE/TUMOR/Tumor- (1462).jpg	Tumor	3	Tumor
1700	Tumor- (352)	/content/data/CT KIDNEY DATASET Normal, CYST, TUMOR and STONE/TUMOR/Tumor- (352).jpg	Tumor	3	Tumor
1701	Tumor- (928)	/content/data/CT KIDNEY DATASET Normal, CYST, TUMOR and STONE/TUMOR/Tumor- (928).jpg	Tumor	3	Tumor
1702	Tumor- (1825)	/content/data/CT KIDNEY DATASET Normal, CYST, TUMOR and STONE/TUMOR/Tumor- (1825).jpg	Tumor	3	Tumor
1703	Tumor- (2027)	/content/data/CT KIDNEY DATASET Normal, CYST, TUMOR and STONE/TUMOR/Tumor- (2027).jpg	Tumor	3	Tumor
1704	Tumor- (851)	/content/data/CT KIDNEY DATASET Normal, CYST, TUMOR and STONE/TUMOR/Tumor- (851).jpg	Tumor	3	Tumor
1705	Tumor- (185)	/content/data/CT KIDNEY DATASET Normal, CYST, TUMOR and STONE/TUMOR/Tumor- (185).jpg	Tumor	3	Tumor
1706	Tumor- (24)	/content/data/CT KIDNEY DATASET Normal, CYST, TUMOR and STONE/TUMOR/Tumor- (24).jpg	Tumor	3	Tumor
1707	Tumor- (426)	/content/data/CT KIDNEY DATASET Normal, CYST, TUMOR and STONE/TUMOR/Tumor- (426).jpg	Tumor	3	Tumor
1708	Tumor- (1880)	/content/data/CT KIDNEY DATASET Normal, CYST, TUMOR and STONE/TUMOR/Tumor- (1880).jpg	Tumor	3	Tumor
1709	Tumor- (847)	/content/data/CT KIDNEY DATASET Normal, CYST, TUMOR and STONE/TUMOR/Tumor- (847).jpg	Tumor	3	Tumor
1710	Tumor- (1945)	/content/data/CT KIDNEY DATASET Normal, CYST, TUMOR and STONE/TUMOR/Tumor- (1945).jpg	Tumor	3	Tumor
1711	Tumor- (450)	/content/data/CT KIDNEY DATASET Normal, CYST, TUMOR and STONE/TUMOR/Tumor- (450).jpg	Tumor	3	Tumor
1712	Tumor- (671)	/content/data/CT KIDNEY DATASET Normal, CYST, TUMOR and STONE/TUMOR/Tumor- (671).jpg	Tumor	3	Tumor
1713	Tumor- (1858)	/content/data/CT KIDNEY DATASET Normal, CYST, TUMOR and STONE/TUMOR/Tumor- (1858).jpg	Tumor	3	Tumor
1714	Tumor- (832)	/content/data/CT KIDNEY DATASET Normal, CYST, TUMOR and STONE/TUMOR/Tumor- (832).jpg	Tumor	3	Tumor
1715	Tumor- (1295)	/content/data/CT KIDNEY DATASET Normal, CYST, TUMOR and STONE/TUMOR/Tumor- (1295).jpg	Tumor	3	Tumor
1716	Tumor- (1647)	/content/data/CT KIDNEY DATASET Normal, CYST, TUMOR and STONE/TUMOR/Tumor- (1647).jpg	Tumor	3	Tumor
1717	Tumor- (2212)	/content/data/CT KIDNEY DATASET Normal, CYST, TUMOR and STONE/TUMOR/Tumor- (2212).jpg	Tumor	3	Tumor
1718	Tumor- (578)	/content/data/CT KIDNEY DATASET Normal, CYST, TUMOR and STONE/TUMOR/Tumor- (578).jpg	Tumor	3	Tumor
1719	Tumor- (1327)	/content/data/CT KIDNEY DATASET Normal, CYST, TUMOR and STONE/TUMOR/Tumor- (1327).jpg	Tumor	3	Tumor
1720	Tumor- (1613)	/content/data/CT KIDNEY DATASET Normal, CYST, TUMOR and STONE/TUMOR/Tumor- (1613).jpg	Tumor	3	Tumor
1721	Tumor- (2226)	/content/data/CT KIDNEY DATASET Normal, CYST, TUMOR and STONE/TUMOR/Tumor- (2226).jpg	Tumor	3	Tumor
1722	Tumor- (43)	/content/data/CT KIDNEY DATASET Normal, CYST, TUMOR and STONE/TUMOR/Tumor- (43).jpg	Tumor	3	Tumor
1723	Tumor- (966)	/content/data/CT KIDNEY DATASET Normal, CYST, TUMOR and STONE/TUMOR/Tumor- (966).jpg	Tumor	3	Tumor
1724	Tumor- (1005)	/content/data/CT KIDNEY DATASET Normal, CYST, TUMOR and STONE/TUMOR/Tumor- (1005).jpg	Tumor	3	Tumor
1725	Tumor- (1618)	/content/data/CT KIDNEY DATASET Normal, CYST, TUMOR and STONE/TUMOR/Tumor- (1618).jpg	Tumor	3	Tumor
1726	Tumor- (1105)	/content/data/CT KIDNEY DATASET Normal, CYST, TUMOR and STONE/TUMOR/Tumor- (1105).jpg	Tumor	3	Tumor
1727	Tumor- (1127)	/content/data/CT KIDNEY DATASET Normal, CYST, TUMOR and STONE/TUMOR/Tumor- (1127).jpg	Tumor	3	Tumor
1728	Tumor- (6)	/content/data/CT KIDNEY DATASET Normal, CYST, TUMOR and STONE/TUMOR/Tumor- (6).jpg	Tumor	3	Tumor
1729	Tumor- (1201)	/content/data/CT KIDNEY DATASET Normal, CYST, TUMOR and STONE/TUMOR/Tumor- (1201).jpg	Tumor	3	Tumor
1730	Tumor- (788)	/content/data/CT KIDNEY DATASET Normal, CYST, TUMOR and STONE/TUMOR/Tumor- (788).jpg	Tumor	3	Tumor
1731	Tumor- (568)	/content/data/CT KIDNEY DATASET Normal, CYST, TUMOR and STONE/TUMOR/Tumor- (568).jpg	Tumor	3	Tumor
1732	Tumor- (1195)	/content/data/CT KIDNEY DATASET Normal, CYST, TUMOR and STONE/TUMOR/Tumor- (1195).jpg	Tumor	3	Tumor
1733	Tumor- (2276)	/content/data/CT KIDNEY DATASET Normal, CYST, TUMOR and STONE/TUMOR/Tumor- (2276).jpg	Tumor	3	Tumor
1734	Tumor- (1978)	/content/data/CT KIDNEY DATASET Normal, CYST, TUMOR and STONE/TUMOR/Tumor- (1978).jpg	Tumor	3	Tumor
1735	Tumor- (665)	/content/data/CT KIDNEY DATASET Normal, CYST, TUMOR and STONE/TUMOR/Tumor- (665).jpg	Tumor	3	Tumor
1736	Tumor- (1540)	/content/data/CT KIDNEY DATASET Normal, CYST, TUMOR and STONE/TUMOR/Tumor- (1540).jpg	Tumor	3	Tumor
1737	Tumor- (926)	/content/data/CT KIDNEY DATASET Normal, CYST, TUMOR and STONE/TUMOR/Tumor- (926).jpg	Tumor	3	Tumor
1738	Tumor- (1239)	/content/data/CT KIDNEY DATASET Normal, CYST, TUMOR and STONE/TUMOR/Tumor- (1239).jpg	Tumor	3	Tumor
1739	Tumor- (2056)	/content/data/CT KIDNEY DATASET Normal, CYST, TUMOR and STONE/TUMOR/Tumor- (2056).jpg	Tumor	3	Tumor
1740	Tumor- (1738)	/content/data/CT KIDNEY DATASET Normal, CYST, TUMOR and STONE/TUMOR/Tumor- (1738).jpg	Tumor	3	Tumor
1741	Tumor- (963)	/content/data/CT KIDNEY DATASET Normal, CYST, TUMOR and STONE/TUMOR/Tumor- (963).jpg	Tumor	3	Tumor
1742	Tumor- (1129)	/content/data/CT KIDNEY DATASET Normal, CYST, TUMOR and STONE/TUMOR/Tumor- (1129).jpg	Tumor	3	Tumor
1743	Tumor- (338)	/content/data/CT KIDNEY DATASET Normal, CYST, TUMOR and STONE/TUMOR/Tumor- (338).jpg	Tumor	3	Tumor
1744	Tumor- (1383)	/content/data/CT KIDNEY DATASET Normal, CYST, TUMOR and STONE/TUMOR/Tumor- (1383).jpg	Tumor	3	Tumor
1745	Tumor- (364)	/content/data/CT KIDNEY DATASET Normal, CYST, TUMOR and STONE/TUMOR/Tumor- (364).jpg	Tumor	3	Tumor
1746	Tumor- (1719)	/content/data/CT KIDNEY DATASET Normal, CYST, TUMOR and STONE/TUMOR/Tumor- (1719).jpg	Tumor	3	Tumor
1747	Tumor- (1323)	/content/data/CT KIDNEY DATASET Normal, CYST, TUMOR and STONE/TUMOR/Tumor- (1323).jpg	Tumor	3	Tumor
1748	Tumor- (392)	/content/data/CT KIDNEY DATASET Normal, CYST, TUMOR and STONE/TUMOR/Tumor- (392).jpg	Tumor	3	Tumor
1749	Tumor- (1851)	/content/data/CT KIDNEY DATASET Normal, CYST, TUMOR and STONE/TUMOR/Tumor- (1851).jpg	Tumor	3	Tumor
1750	Tumor- (1081)	/content/data/CT KIDNEY DATASET Normal, CYST, TUMOR and STONE/TUMOR/Tumor- (1081).jpg	Tumor	3	Tumor
1751	Tumor- (946)	/content/data/CT KIDNEY DATASET Normal, CYST, TUMOR and STONE/TUMOR/Tumor- (946).jpg	Tumor	3	Tumor
1752	Tumor- (1916)	/content/data/CT KIDNEY DATASET Normal, CYST, TUMOR and STONE/TUMOR/Tumor- (1916).jpg	Tumor	3	Tumor
1753	Tumor- (1345)	/content/data/CT KIDNEY DATASET Normal, CYST, TUMOR and STONE/TUMOR/Tumor- (1345).jpg	Tumor	3	Tumor
1754	Tumor- (429)	/content/data/CT KIDNEY DATASET Normal, CYST, TUMOR and STONE/TUMOR/Tumor- (429).jpg	Tumor	3	Tumor
1755	Tumor- (810)	/content/data/CT KIDNEY DATASET Normal, CYST, TUMOR and STONE/TUMOR/Tumor- (810).jpg	Tumor	3	Tumor
1756	Tumor- (1572)	/content/data/CT KIDNEY DATASET Normal, CYST, TUMOR and STONE/TUMOR/Tumor- (1572).jpg	Tumor	3	Tumor
1757	Tumor- (2207)	/content/data/CT KIDNEY DATASET Normal, CYST, TUMOR and STONE/TUMOR/Tumor- (2207).jpg	Tumor	3	Tumor
1758	Tumor- (15)	/content/data/CT KIDNEY DATASET Normal, CYST, TUMOR and STONE/TUMOR/Tumor- (15).jpg	Tumor	3	Tumor
1759	Tumor- (417)	/content/data/CT KIDNEY DATASET Normal, CYST, TUMOR and STONE/TUMOR/Tumor- (417).jpg	Tumor	3	Tumor
1760	Tumor- (175)	/content/data/CT KIDNEY DATASET Normal, CYST, TUMOR and STONE/TUMOR/Tumor- (175).jpg	Tumor	3	Tumor
1761	Tumor- (1086)	/content/data/CT KIDNEY DATASET Normal, CYST, TUMOR and STONE/TUMOR/Tumor- (1086).jpg	Tumor	3	Tumor
1762	Tumor- (1055)	/content/data/CT KIDNEY DATASET Normal, CYST, TUMOR and STONE/TUMOR/Tumor- (1055).jpg	Tumor	3	Tumor
1763	Tumor- (1240)	/content/data/CT KIDNEY DATASET Normal, CYST, TUMOR and STONE/TUMOR/Tumor- (1240).jpg	Tumor	3	Tumor
1764	Tumor- (1565)	/content/data/CT KIDNEY DATASET Normal, CYST, TUMOR and STONE/TUMOR/Tumor- (1565).jpg	Tumor	3	Tumor
1765	Tumor- (5)	/content/data/CT KIDNEY DATASET Normal, CYST, TUMOR and STONE/TUMOR/Tumor- (5).jpg	Tumor	3	Tumor
1766	Tumor- (118)	/content/data/CT KIDNEY DATASET Normal, CYST, TUMOR and STONE/TUMOR/Tumor- (118).jpg	Tumor	3	Tumor
1767	Tumor- (1479)	/content/data/CT KIDNEY DATASET Normal, CYST, TUMOR and STONE/TUMOR/Tumor- (1479).jpg	Tumor	3	Tumor
1768	Tumor- (1384)	/content/data/CT KIDNEY DATASET Normal, CYST, TUMOR and STONE/TUMOR/Tumor- (1384).jpg	Tumor	3	Tumor
1769	Tumor- (1114)	/content/data/CT KIDNEY DATASET Normal, CYST, TUMOR and STONE/TUMOR/Tumor- (1114).jpg	Tumor	3	Tumor
1770	Tumor- (660)	/content/data/CT KIDNEY DATASET Normal, CYST, TUMOR and STONE/TUMOR/Tumor- (660).jpg	Tumor	3	Tumor
1771	Tumor- (1636)	/content/data/CT KIDNEY DATASET Normal, CYST, TUMOR and STONE/TUMOR/Tumor- (1636).jpg	Tumor	3	Tumor
1772	Tumor- (1441)	/content/data/CT KIDNEY DATASET Normal, CYST, TUMOR and STONE/TUMOR/Tumor- (1441).jpg	Tumor	3	Tumor
1773	Tumor- (1333)	/content/data/CT KIDNEY DATASET Normal, CYST, TUMOR and STONE/TUMOR/Tumor- (1333).jpg	Tumor	3	Tumor
1774	Tumor- (1275)	/content/data/CT KIDNEY DATASET Normal, CYST, TUMOR and STONE/TUMOR/Tumor- (1275).jpg	Tumor	3	Tumor
1775	Tumor- (1271)	/content/data/CT KIDNEY DATASET Normal, CYST, TUMOR and STONE/TUMOR/Tumor- (1271).jpg	Tumor	3	Tumor
1776	Tumor- (979)	/content/data/CT KIDNEY DATASET Normal, CYST, TUMOR and STONE/TUMOR/Tumor- (979).jpg	Tumor	3	Tumor
1777	Tumor- (20)	/content/data/CT KIDNEY DATASET Normal, CYST, TUMOR and STONE/TUMOR/Tumor- (20).jpg	Tumor	3	Tumor
1778	Tumor- (682)	/content/data/CT KIDNEY DATASET Normal, CYST, TUMOR and STONE/TUMOR/Tumor- (682).jpg	Tumor	3	Tumor
1779	Tumor- (469)	/content/data/CT KIDNEY DATASET Normal, CYST, TUMOR and STONE/TUMOR/Tumor- (469).jpg	Tumor	3	Tumor
1780	Tumor- (725)	/content/data/CT KIDNEY DATASET Normal, CYST, TUMOR and STONE/TUMOR/Tumor- (725).jpg	Tumor	3	Tumor
1781	Tumor- (126)	/content/data/CT KIDNEY DATASET Normal, CYST, TUMOR and STONE/TUMOR/Tumor- (126).jpg	Tumor	3	Tumor
1782	Tumor- (2251)	/content/data/CT KIDNEY DATASET Normal, CYST, TUMOR and STONE/TUMOR/Tumor- (2251).jpg	Tumor	3	Tumor
1783	Tumor- (1518)	/content/data/CT KIDNEY DATASET Normal, CYST, TUMOR and STONE/TUMOR/Tumor- (1518).jpg	Tumor	3	Tumor
1784	Tumor- (1607)	/content/data/CT KIDNEY DATASET Normal, CYST, TUMOR and STONE/TUMOR/Tumor- (1607).jpg	Tumor	3	Tumor
1785	Tumor- (2245)	/content/data/CT KIDNEY DATASET Normal, CYST, TUMOR and STONE/TUMOR/Tumor- (2245).jpg	Tumor	3	Tumor
1786	Tumor- (840)	/content/data/CT KIDNEY DATASET Normal, CYST, TUMOR and STONE/TUMOR/Tumor- (840).jpg	Tumor	3	Tumor
1787	Tumor- (2003)	/content/data/CT KIDNEY DATASET Normal, CYST, TUMOR and STONE/TUMOR/Tumor- (2003).jpg	Tumor	3	Tumor
1788	Tumor- (2102)	/content/data/CT KIDNEY DATASET Normal, CYST, TUMOR and STONE/TUMOR/Tumor- (2102).jpg	Tumor	3	Tumor
1789	Tumor- (956)	/content/data/CT KIDNEY DATASET Normal, CYST, TUMOR and STONE/TUMOR/Tumor- (956).jpg	Tumor	3	Tumor
1790	Tumor- (987)	/content/data/CT KIDNEY DATASET Normal, CYST, TUMOR and STONE/TUMOR/Tumor- (987).jpg	Tumor	3	Tumor
1791	Tumor- (795)	/content/data/CT KIDNEY DATASET Normal, CYST, TUMOR and STONE/TUMOR/Tumor- (795).jpg	Tumor	3	Tumor
1792	Tumor- (1764)	/content/data/CT KIDNEY DATASET Normal, CYST, TUMOR and STONE/TUMOR/Tumor- (1764).jpg	Tumor	3	Tumor
1793	Tumor- (1730)	/content/data/CT KIDNEY DATASET Normal, CYST, TUMOR and STONE/TUMOR/Tumor- (1730).jpg	Tumor	3	Tumor
1794	Tumor- (212)	/content/data/CT KIDNEY DATASET Normal, CYST, TUMOR and STONE/TUMOR/Tumor- (212).jpg	Tumor	3	Tumor
1795	Tumor- (1136)	/content/data/CT KIDNEY DATASET Normal, CYST, TUMOR and STONE/TUMOR/Tumor- (1136).jpg	Tumor	3	Tumor
1796	Tumor- (543)	/content/data/CT KIDNEY DATASET Normal, CYST, TUMOR and STONE/TUMOR/Tumor- (543).jpg	Tumor	3	Tumor
1797	Tumor- (2227)	/content/data/CT KIDNEY DATASET Normal, CYST, TUMOR and STONE/TUMOR/Tumor- (2227).jpg	Tumor	3	Tumor
1798	Tumor- (589)	/content/data/CT KIDNEY DATASET Normal, CYST, TUMOR and STONE/TUMOR/Tumor- (589).jpg	Tumor	3	Tumor
1799	Tumor- (1077)	/content/data/CT KIDNEY DATASET Normal, CYST, TUMOR and STONE/TUMOR/Tumor- (1077).jpg	Tumor	3	Tumor
1800	Tumor- (1895)	/content/data/CT KIDNEY DATASET Normal, CYST, TUMOR and STONE/TUMOR/Tumor- (1895).jpg	Tumor	3	Tumor
1801	Tumor- (1633)	/content/data/CT KIDNEY DATASET Normal, CYST, TUMOR and STONE/TUMOR/Tumor- (1633).jpg	Tumor	3	Tumor
1802	Tumor- (1442)	/content/data/CT KIDNEY DATASET Normal, CYST, TUMOR and STONE/TUMOR/Tumor- (1442).jpg	Tumor	3	Tumor
1803	Tumor- (2263)	/content/data/CT KIDNEY DATASET Normal, CYST, TUMOR and STONE/TUMOR/Tumor- (2263).jpg	Tumor	3	Tumor
1804	Tumor- (2110)	/content/data/CT KIDNEY DATASET Normal, CYST, TUMOR and STONE/TUMOR/Tumor- (2110).jpg	Tumor	3	Tumor
1805	Tumor- (958)	/content/data/CT KIDNEY DATASET Normal, CYST, TUMOR and STONE/TUMOR/Tumor- (958).jpg	Tumor	3	Tumor
1806	Tumor- (485)	/content/data/CT KIDNEY DATASET Normal, CYST, TUMOR and STONE/TUMOR/Tumor- (485).jpg	Tumor	3	Tumor
1807	Tumor- (772)	/content/data/CT KIDNEY DATASET Normal, CYST, TUMOR and STONE/TUMOR/Tumor- (772).jpg	Tumor	3	Tumor
1808	Tumor- (434)	/content/data/CT KIDNEY DATASET Normal, CYST, TUMOR and STONE/TUMOR/Tumor- (434).jpg	Tumor	3	Tumor
1809	Tumor- (348)	/content/data/CT KIDNEY DATASET Normal, CYST, TUMOR and STONE/TUMOR/Tumor- (348).jpg	Tumor	3	Tumor
1810	Tumor- (1293)	/content/data/CT KIDNEY DATASET Normal, CYST, TUMOR and STONE/TUMOR/Tumor- (1293).jpg	Tumor	3	Tumor
1811	Tumor- (716)	/content/data/CT KIDNEY DATASET Normal, CYST, TUMOR and STONE/TUMOR/Tumor- (716).jpg	Tumor	3	Tumor
1812	Tumor- (134)	/content/data/CT KIDNEY DATASET Normal, CYST, TUMOR and STONE/TUMOR/Tumor- (134).jpg	Tumor	3	Tumor
1813	Tumor- (865)	/content/data/CT KIDNEY DATASET Normal, CYST, TUMOR and STONE/TUMOR/Tumor- (865).jpg	Tumor	3	Tumor
1814	Tumor- (2204)	/content/data/CT KIDNEY DATASET Normal, CYST, TUMOR and STONE/TUMOR/Tumor- (2204).jpg	Tumor	3	Tumor
1815	Tumor- (1167)	/content/data/CT KIDNEY DATASET Normal, CYST, TUMOR and STONE/TUMOR/Tumor- (1167).jpg	Tumor	3	Tumor
1816	Tumor- (1346)	/content/data/CT KIDNEY DATASET Normal, CYST, TUMOR and STONE/TUMOR/Tumor- (1346).jpg	Tumor	3	Tumor
1817	Tumor- (650)	/content/data/CT KIDNEY DATASET Normal, CYST, TUMOR and STONE/TUMOR/Tumor- (650).jpg	Tumor	3	Tumor
1818	Tumor- (492)	/content/data/CT KIDNEY DATASET Normal, CYST, TUMOR and STONE/TUMOR/Tumor- (492).jpg	Tumor	3	Tumor
1819	Tumor- (740)	/content/data/CT KIDNEY DATASET Normal, CYST, TUMOR and STONE/TUMOR/Tumor- (740).jpg	Tumor	3	Tumor
1820	Tumor- (2243)	/content/data/CT KIDNEY DATASET Normal, CYST, TUMOR and STONE/TUMOR/Tumor- (2243).jpg	Tumor	3	Tumor
1821	Tumor- (2121)	/content/data/CT KIDNEY DATASET Normal, CYST, TUMOR and STONE/TUMOR/Tumor- (2121).jpg	Tumor	3	Tumor
1822	Tumor- (1303)	/content/data/CT KIDNEY DATASET Normal, CYST, TUMOR and STONE/TUMOR/Tumor- (1303).jpg	Tumor	3	Tumor
1823	Tumor- (2215)	/content/data/CT KIDNEY DATASET Normal, CYST, TUMOR and STONE/TUMOR/Tumor- (2215).jpg	Tumor	3	Tumor
1824	Tumor- (661)	/content/data/CT KIDNEY DATASET Normal, CYST, TUMOR and STONE/TUMOR/Tumor- (661).jpg	Tumor	3	Tumor
1825	Tumor- (555)	/content/data/CT KIDNEY DATASET Normal, CYST, TUMOR and STONE/TUMOR/Tumor- (555).jpg	Tumor	3	Tumor
1826	Tumor- (230)	/content/data/CT KIDNEY DATASET Normal, CYST, TUMOR and STONE/TUMOR/Tumor- (230).jpg	Tumor	3	Tumor
1827	Tumor- (632)	/content/data/CT KIDNEY DATASET Normal, CYST, TUMOR and STONE/TUMOR/Tumor- (632).jpg	Tumor	3	Tumor
1828	Tumor- (664)	/content/data/CT KIDNEY DATASET Normal, CYST, TUMOR and STONE/TUMOR/Tumor- (664).jpg	Tumor	3	Tumor
1829	Tumor- (1475)	/content/data/CT KIDNEY DATASET Normal, CYST, TUMOR and STONE/TUMOR/Tumor- (1475).jpg	Tumor	3	Tumor
1830	Tumor- (360)	/content/data/CT KIDNEY DATASET Normal, CYST, TUMOR and STONE/TUMOR/Tumor- (360).jpg	Tumor	3	Tumor
1831	Tumor- (160)	/content/data/CT KIDNEY DATASET Normal, CYST, TUMOR and STONE/TUMOR/Tumor- (160).jpg	Tumor	3	Tumor
1832	Tumor- (954)	/content/data/CT KIDNEY DATASET Normal, CYST, TUMOR and STONE/TUMOR/Tumor- (954).jpg	Tumor	3	Tumor
1833	Tumor- (587)	/content/data/CT KIDNEY DATASET Normal, CYST, TUMOR and STONE/TUMOR/Tumor- (587).jpg	Tumor	3	Tumor
1834	Tumor- (2025)	/content/data/CT KIDNEY DATASET Normal, CYST, TUMOR and STONE/TUMOR/Tumor- (2025).jpg	Tumor	3	Tumor
1835	Tumor- (1946)	/content/data/CT KIDNEY DATASET Normal, CYST, TUMOR and STONE/TUMOR/Tumor- (1946).jpg	Tumor	3	Tumor
1836	Tumor- (1101)	/content/data/CT KIDNEY DATASET Normal, CYST, TUMOR and STONE/TUMOR/Tumor- (1101).jpg	Tumor	3	Tumor
1837	Tumor- (1396)	/content/data/CT KIDNEY DATASET Normal, CYST, TUMOR and STONE/TUMOR/Tumor- (1396).jpg	Tumor	3	Tumor
1838	Tumor- (742)	/content/data/CT KIDNEY DATASET Normal, CYST, TUMOR and STONE/TUMOR/Tumor- (742).jpg	Tumor	3	Tumor
1839	Tumor- (508)	/content/data/CT KIDNEY DATASET Normal, CYST, TUMOR and STONE/TUMOR/Tumor- (508).jpg	Tumor	3	Tumor
1840	Tumor- (1809)	/content/data/CT KIDNEY DATASET Normal, CYST, TUMOR and STONE/TUMOR/Tumor- (1809).jpg	Tumor	3	Tumor
1841	Tumor- (2030)	/content/data/CT KIDNEY DATASET Normal, CYST, TUMOR and STONE/TUMOR/Tumor- (2030).jpg	Tumor	3	Tumor
1842	Tumor- (1710)	/content/data/CT KIDNEY DATASET Normal, CYST, TUMOR and STONE/TUMOR/Tumor- (1710).jpg	Tumor	3	Tumor
1843	Tumor- (655)	/content/data/CT KIDNEY DATASET Normal, CYST, TUMOR and STONE/TUMOR/Tumor- (655).jpg	Tumor	3	Tumor
1844	Tumor- (238)	/content/data/CT KIDNEY DATASET Normal, CYST, TUMOR and STONE/TUMOR/Tumor- (238).jpg	Tumor	3	Tumor
1845	Tumor- (257)	/content/data/CT KIDNEY DATASET Normal, CYST, TUMOR and STONE/TUMOR/Tumor- (257).jpg	Tumor	3	Tumor
1846	Tumor- (1702)	/content/data/CT KIDNEY DATASET Normal, CYST, TUMOR and STONE/TUMOR/Tumor- (1702).jpg	Tumor	3	Tumor
1847	Tumor- (1651)	/content/data/CT KIDNEY DATASET Normal, CYST, TUMOR and STONE/TUMOR/Tumor- (1651).jpg	Tumor	3	Tumor
1848	Tumor- (1821)	/content/data/CT KIDNEY DATASET Normal, CYST, TUMOR and STONE/TUMOR/Tumor- (1821).jpg	Tumor	3	Tumor
1849	Tumor- (1125)	/content/data/CT KIDNEY DATASET Normal, CYST, TUMOR and STONE/TUMOR/Tumor- (1125).jpg	Tumor	3	Tumor
1850	Tumor- (1078)	/content/data/CT KIDNEY DATASET Normal, CYST, TUMOR and STONE/TUMOR/Tumor- (1078).jpg	Tumor	3	Tumor
1851	Tumor- (446)	/content/data/CT KIDNEY DATASET Normal, CYST, TUMOR and STONE/TUMOR/Tumor- (446).jpg	Tumor	3	Tumor
1852	Tumor- (1386)	/content/data/CT KIDNEY DATASET Normal, CYST, TUMOR and STONE/TUMOR/Tumor- (1386).jpg	Tumor	3	Tumor
1853	Tumor- (2124)	/content/data/CT KIDNEY DATASET Normal, CYST, TUMOR and STONE/TUMOR/Tumor- (2124).jpg	Tumor	3	Tumor
1854	Tumor- (1194)	/content/data/CT KIDNEY DATASET Normal, CYST, TUMOR and STONE/TUMOR/Tumor- (1194).jpg	Tumor	3	Tumor
1855	Tumor- (1048)	/content/data/CT KIDNEY DATASET Normal, CYST, TUMOR and STONE/TUMOR/Tumor- (1048).jpg	Tumor	3	Tumor
1856	Tumor- (864)	/content/data/CT KIDNEY DATASET Normal, CYST, TUMOR and STONE/TUMOR/Tumor- (864).jpg	Tumor	3	Tumor
1857	Tumor- (872)	/content/data/CT KIDNEY DATASET Normal, CYST, TUMOR and STONE/TUMOR/Tumor- (872).jpg	Tumor	3	Tumor
1858	Tumor- (1446)	/content/data/CT KIDNEY DATASET Normal, CYST, TUMOR and STONE/TUMOR/Tumor- (1446).jpg	Tumor	3	Tumor
1859	Tumor- (1130)	/content/data/CT KIDNEY DATASET Normal, CYST, TUMOR and STONE/TUMOR/Tumor- (1130).jpg	Tumor	3	Tumor
1860	Tumor- (89)	/content/data/CT KIDNEY DATASET Normal, CYST, TUMOR and STONE/TUMOR/Tumor- (89).jpg	Tumor	3	Tumor
1861	Tumor- (838)	/content/data/CT KIDNEY DATASET Normal, CYST, TUMOR and STONE/TUMOR/Tumor- (838).jpg	Tumor	3	Tumor
1862	Tumor- (1838)	/content/data/CT KIDNEY DATASET Normal, CYST, TUMOR and STONE/TUMOR/Tumor- (1838).jpg	Tumor	3	Tumor
1863	Tumor- (1170)	/content/data/CT KIDNEY DATASET Normal, CYST, TUMOR and STONE/TUMOR/Tumor- (1170).jpg	Tumor	3	Tumor
1864	Tumor- (115)	/content/data/CT KIDNEY DATASET Normal, CYST, TUMOR and STONE/TUMOR/Tumor- (115).jpg	Tumor	3	Tumor
1865	Tumor- (1165)	/content/data/CT KIDNEY DATASET Normal, CYST, TUMOR and STONE/TUMOR/Tumor- (1165).jpg	Tumor	3	Tumor
1866	Tumor- (1489)	/content/data/CT KIDNEY DATASET Normal, CYST, TUMOR and STONE/TUMOR/Tumor- (1489).jpg	Tumor	3	Tumor
1867	Tumor- (1553)	/content/data/CT KIDNEY DATASET Normal, CYST, TUMOR and STONE/TUMOR/Tumor- (1553).jpg	Tumor	3	Tumor
1868	Tumor- (1555)	/content/data/CT KIDNEY DATASET Normal, CYST, TUMOR and STONE/TUMOR/Tumor- (1555).jpg	Tumor	3	Tumor
1869	Tumor- (586)	/content/data/CT KIDNEY DATASET Normal, CYST, TUMOR and STONE/TUMOR/Tumor- (586).jpg	Tumor	3	Tumor
1870	Tumor- (1450)	/content/data/CT KIDNEY DATASET Normal, CYST, TUMOR and STONE/TUMOR/Tumor- (1450).jpg	Tumor	3	Tumor
1871	Tumor- (1580)	/content/data/CT KIDNEY DATASET Normal, CYST, TUMOR and STONE/TUMOR/Tumor- (1580).jpg	Tumor	3	Tumor
1872	Tumor- (136)	/content/data/CT KIDNEY DATASET Normal, CYST, TUMOR and STONE/TUMOR/Tumor- (136).jpg	Tumor	3	Tumor
1873	Tumor- (80)	/content/data/CT KIDNEY DATASET Normal, CYST, TUMOR and STONE/TUMOR/Tumor- (80).jpg	Tumor	3	Tumor
1874	Tumor- (1671)	/content/data/CT KIDNEY DATASET Normal, CYST, TUMOR and STONE/TUMOR/Tumor- (1671).jpg	Tumor	3	Tumor
1875	Tumor- (944)	/content/data/CT KIDNEY DATASET Normal, CYST, TUMOR and STONE/TUMOR/Tumor- (944).jpg	Tumor	3	Tumor
1876	Tumor- (1756)	/content/data/CT KIDNEY DATASET Normal, CYST, TUMOR and STONE/TUMOR/Tumor- (1756).jpg	Tumor	3	Tumor
1877	Tumor- (2044)	/content/data/CT KIDNEY DATASET Normal, CYST, TUMOR and STONE/TUMOR/Tumor- (2044).jpg	Tumor	3	Tumor
1878	Tumor- (1466)	/content/data/CT KIDNEY DATASET Normal, CYST, TUMOR and STONE/TUMOR/Tumor- (1466).jpg	Tumor	3	Tumor
1879	Tumor- (1952)	/content/data/CT KIDNEY DATASET Normal, CYST, TUMOR and STONE/TUMOR/Tumor- (1952).jpg	Tumor	3	Tumor
1880	Tumor- (442)	/content/data/CT KIDNEY DATASET Normal, CYST, TUMOR and STONE/TUMOR/Tumor- (442).jpg	Tumor	3	Tumor
1881	Tumor- (2259)	/content/data/CT KIDNEY DATASET Normal, CYST, TUMOR and STONE/TUMOR/Tumor- (2259).jpg	Tumor	3	Tumor
1882	Tumor- (910)	/content/data/CT KIDNEY DATASET Normal, CYST, TUMOR and STONE/TUMOR/Tumor- (910).jpg	Tumor	3	Tumor
1883	Tumor- (766)	/content/data/CT KIDNEY DATASET Normal, CYST, TUMOR and STONE/TUMOR/Tumor- (766).jpg	Tumor	3	Tumor
1884	Tumor- (2162)	/content/data/CT KIDNEY DATASET Normal, CYST, TUMOR and STONE/TUMOR/Tumor- (2162).jpg	Tumor	3	Tumor
1885	Tumor- (12)	/content/data/CT KIDNEY DATASET Normal, CYST, TUMOR and STONE/TUMOR/Tumor- (12).jpg	Tumor	3	Tumor
1886	Tumor- (1999)	/content/data/CT KIDNEY DATASET Normal, CYST, TUMOR and STONE/TUMOR/Tumor- (1999).jpg	Tumor	3	Tumor
1887	Tumor- (1063)	/content/data/CT KIDNEY DATASET Normal, CYST, TUMOR and STONE/TUMOR/Tumor- (1063).jpg	Tumor	3	Tumor
1888	Tumor- (1414)	/content/data/CT KIDNEY DATASET Normal, CYST, TUMOR and STONE/TUMOR/Tumor- (1414).jpg	Tumor	3	Tumor
1889	Tumor- (2061)	/content/data/CT KIDNEY DATASET Normal, CYST, TUMOR and STONE/TUMOR/Tumor- (2061).jpg	Tumor	3	Tumor
1890	Tumor- (2011)	/content/data/CT KIDNEY DATASET Normal, CYST, TUMOR and STONE/TUMOR/Tumor- (2011).jpg	Tumor	3	Tumor
1891	Tumor- (2120)	/content/data/CT KIDNEY DATASET Normal, CYST, TUMOR and STONE/TUMOR/Tumor- (2120).jpg	Tumor	3	Tumor
1892	Tumor- (2100)	/content/data/CT KIDNEY DATASET Normal, CYST, TUMOR and STONE/TUMOR/Tumor- (2100).jpg	Tumor	3	Tumor
1893	Tumor- (1264)	/content/data/CT KIDNEY DATASET Normal, CYST, TUMOR and STONE/TUMOR/Tumor- (1264).jpg	Tumor	3	Tumor
1894	Tumor- (162)	/content/data/CT KIDNEY DATASET Normal, CYST, TUMOR and STONE/TUMOR/Tumor- (162).jpg	Tumor	3	Tumor
1895	Tumor- (180)	/content/data/CT KIDNEY DATASET Normal, CYST, TUMOR and STONE/TUMOR/Tumor- (180).jpg	Tumor	3	Tumor
1896	Tumor- (1252)	/content/data/CT KIDNEY DATASET Normal, CYST, TUMOR and STONE/TUMOR/Tumor- (1252).jpg	Tumor	3	Tumor
1897	Tumor- (234)	/content/data/CT KIDNEY DATASET Normal, CYST, TUMOR and STONE/TUMOR/Tumor- (234).jpg	Tumor	3	Tumor
1898	Tumor- (2090)	/content/data/CT KIDNEY DATASET Normal, CYST, TUMOR and STONE/TUMOR/Tumor- (2090).jpg	Tumor	3	Tumor
1899	Tumor- (2236)	/content/data/CT KIDNEY DATASET Normal, CYST, TUMOR and STONE/TUMOR/Tumor- (2236).jpg	Tumor	3	Tumor
1900	Tumor- (1610)	/content/data/CT KIDNEY DATASET Normal, CYST, TUMOR and STONE/TUMOR/Tumor- (1610).jpg	Tumor	3	Tumor
1901	Tumor- (98)	/content/data/CT KIDNEY DATASET Normal, CYST, TUMOR and STONE/TUMOR/Tumor- (98).jpg	Tumor	3	Tumor
1902	Tumor- (1548)	/content/data/CT KIDNEY DATASET Normal, CYST, TUMOR and STONE/TUMOR/Tumor- (1548).jpg	Tumor	3	Tumor
1903	Tumor- (666)	/content/data/CT KIDNEY DATASET Normal, CYST, TUMOR and STONE/TUMOR/Tumor- (666).jpg	Tumor	3	Tumor
1904	Tumor- (2235)	/content/data/CT KIDNEY DATASET Normal, CYST, TUMOR and STONE/TUMOR/Tumor- (2235).jpg	Tumor	3	Tumor
1905	Tumor- (2039)	/content/data/CT KIDNEY DATASET Normal, CYST, TUMOR and STONE/TUMOR/Tumor- (2039).jpg	Tumor	3	Tumor
1906	Tumor- (2278)	/content/data/CT KIDNEY DATASET Normal, CYST, TUMOR and STONE/TUMOR/Tumor- (2278).jpg	Tumor	3	Tumor
1907	Tumor- (2092)	/content/data/CT KIDNEY DATASET Normal, CYST, TUMOR and STONE/TUMOR/Tumor- (2092).jpg	Tumor	3	Tumor
1908	Tumor- (2237)	/content/data/CT KIDNEY DATASET Normal, CYST, TUMOR and STONE/TUMOR/Tumor- (2237).jpg	Tumor	3	Tumor
1909	Tumor- (722)	/content/data/CT KIDNEY DATASET Normal, CYST, TUMOR and STONE/TUMOR/Tumor- (722).jpg	Tumor	3	Tumor
1910	Tumor- (1830)	/content/data/CT KIDNEY DATASET Normal, CYST, TUMOR and STONE/TUMOR/Tumor- (1830).jpg	Tumor	3	Tumor
1911	Tumor- (1203)	/content/data/CT KIDNEY DATASET Normal, CYST, TUMOR and STONE/TUMOR/Tumor- (1203).jpg	Tumor	3	Tumor
1912	Tumor- (846)	/content/data/CT KIDNEY DATASET Normal, CYST, TUMOR and STONE/TUMOR/Tumor- (846).jpg	Tumor	3	Tumor
1913	Tumor- (1047)	/content/data/CT KIDNEY DATASET Normal, CYST, TUMOR and STONE/TUMOR/Tumor- (1047).jpg	Tumor	3	Tumor
1914	Tumor- (1512)	/content/data/CT KIDNEY DATASET Normal, CYST, TUMOR and STONE/TUMOR/Tumor- (1512).jpg	Tumor	3	Tumor
1915	Tumor- (21)	/content/data/CT KIDNEY DATASET Normal, CYST, TUMOR and STONE/TUMOR/Tumor- (21).jpg	Tumor	3	Tumor
1916	Tumor- (1142)	/content/data/CT KIDNEY DATASET Normal, CYST, TUMOR and STONE/TUMOR/Tumor- (1142).jpg	Tumor	3	Tumor
1917	Tumor- (494)	/content/data/CT KIDNEY DATASET Normal, CYST, TUMOR and STONE/TUMOR/Tumor- (494).jpg	Tumor	3	Tumor
1918	Tumor- (373)	/content/data/CT KIDNEY DATASET Normal, CYST, TUMOR and STONE/TUMOR/Tumor- (373).jpg	Tumor	3	Tumor
1919	Tumor- (1819)	/content/data/CT KIDNEY DATASET Normal, CYST, TUMOR and STONE/TUMOR/Tumor- (1819).jpg	Tumor	3	Tumor
1920	Tumor- (969)	/content/data/CT KIDNEY DATASET Normal, CYST, TUMOR and STONE/TUMOR/Tumor- (969).jpg	Tumor	3	Tumor
1921	Tumor- (2246)	/content/data/CT KIDNEY DATASET Normal, CYST, TUMOR and STONE/TUMOR/Tumor- (2246).jpg	Tumor	3	Tumor
1922	Tumor- (1567)	/content/data/CT KIDNEY DATASET Normal, CYST, TUMOR and STONE/TUMOR/Tumor- (1567).jpg	Tumor	3	Tumor
1923	Tumor- (290)	/content/data/CT KIDNEY DATASET Normal, CYST, TUMOR and STONE/TUMOR/Tumor- (290).jpg	Tumor	3	Tumor
1924	Tumor- (1700)	/content/data/CT KIDNEY DATASET Normal, CYST, TUMOR and STONE/TUMOR/Tumor- (1700).jpg	Tumor	3	Tumor
1925	Tumor- (2255)	/content/data/CT KIDNEY DATASET Normal, CYST, TUMOR and STONE/TUMOR/Tumor- (2255).jpg	Tumor	3	Tumor
1926	Tumor- (2063)	/content/data/CT KIDNEY DATASET Normal, CYST, TUMOR and STONE/TUMOR/Tumor- (2063).jpg	Tumor	3	Tumor
1927	Tumor- (179)	/content/data/CT KIDNEY DATASET Normal, CYST, TUMOR and STONE/TUMOR/Tumor- (179).jpg	Tumor	3	Tumor
1928	Tumor- (932)	/content/data/CT KIDNEY DATASET Normal, CYST, TUMOR and STONE/TUMOR/Tumor- (932).jpg	Tumor	3	Tumor
1929	Tumor- (414)	/content/data/CT KIDNEY DATASET Normal, CYST, TUMOR and STONE/TUMOR/Tumor- (414).jpg	Tumor	3	Tumor
1930	Tumor- (251)	/content/data/CT KIDNEY DATASET Normal, CYST, TUMOR and STONE/TUMOR/Tumor- (251).jpg	Tumor	3	Tumor
1931	Tumor- (1770)	/content/data/CT KIDNEY DATASET Normal, CYST, TUMOR and STONE/TUMOR/Tumor- (1770).jpg	Tumor	3	Tumor
1932	Tumor- (1965)	/content/data/CT KIDNEY DATASET Normal, CYST, TUMOR and STONE/TUMOR/Tumor- (1965).jpg	Tumor	3	Tumor
1933	Tumor- (678)	/content/data/CT KIDNEY DATASET Normal, CYST, TUMOR and STONE/TUMOR/Tumor- (678).jpg	Tumor	3	Tumor
1934	Tumor- (183)	/content/data/CT KIDNEY DATASET Normal, CYST, TUMOR and STONE/TUMOR/Tumor- (183).jpg	Tumor	3	Tumor
1935	Tumor- (1674)	/content/data/CT KIDNEY DATASET Normal, CYST, TUMOR and STONE/TUMOR/Tumor- (1674).jpg	Tumor	3	Tumor
1936	Tumor- (1411)	/content/data/CT KIDNEY DATASET Normal, CYST, TUMOR and STONE/TUMOR/Tumor- (1411).jpg	Tumor	3	Tumor
1937	Tumor- (1283)	/content/data/CT KIDNEY DATASET Normal, CYST, TUMOR and STONE/TUMOR/Tumor- (1283).jpg	Tumor	3	Tumor
1938	Tumor- (968)	/content/data/CT KIDNEY DATASET Normal, CYST, TUMOR and STONE/TUMOR/Tumor- (968).jpg	Tumor	3	Tumor
1939	Tumor- (777)	/content/data/CT KIDNEY DATASET Normal, CYST, TUMOR and STONE/TUMOR/Tumor- (777).jpg	Tumor	3	Tumor
1940	Tumor- (1932)	/content/data/CT KIDNEY DATASET Normal, CYST, TUMOR and STONE/TUMOR/Tumor- (1932).jpg	Tumor	3	Tumor
1941	Tumor- (701)	/content/data/CT KIDNEY DATASET Normal, CYST, TUMOR and STONE/TUMOR/Tumor- (701).jpg	Tumor	3	Tumor
1942	Tumor- (1848)	/content/data/CT KIDNEY DATASET Normal, CYST, TUMOR and STONE/TUMOR/Tumor- (1848).jpg	Tumor	3	Tumor
1943	Tumor- (315)	/content/data/CT KIDNEY DATASET Normal, CYST, TUMOR and STONE/TUMOR/Tumor- (315).jpg	Tumor	3	Tumor
1944	Tumor- (1577)	/content/data/CT KIDNEY DATASET Normal, CYST, TUMOR and STONE/TUMOR/Tumor- (1577).jpg	Tumor	3	Tumor
1945	Tumor- (1202)	/content/data/CT KIDNEY DATASET Normal, CYST, TUMOR and STONE/TUMOR/Tumor- (1202).jpg	Tumor	3	Tumor
1946	Tumor- (1018)	/content/data/CT KIDNEY DATASET Normal, CYST, TUMOR and STONE/TUMOR/Tumor- (1018).jpg	Tumor	3	Tumor
1947	Tumor- (1269)	/content/data/CT KIDNEY DATASET Normal, CYST, TUMOR and STONE/TUMOR/Tumor- (1269).jpg	Tumor	3	Tumor
1948	Tumor- (2142)	/content/data/CT KIDNEY DATASET Normal, CYST, TUMOR and STONE/TUMOR/Tumor- (2142).jpg	Tumor	3	Tumor
1949	Tumor- (753)	/content/data/CT KIDNEY DATASET Normal, CYST, TUMOR and STONE/TUMOR/Tumor- (753).jpg	Tumor	3	Tumor
1950	Tumor- (1789)	/content/data/CT KIDNEY DATASET Normal, CYST, TUMOR and STONE/TUMOR/Tumor- (1789).jpg	Tumor	3	Tumor
1951	Tumor- (1796)	/content/data/CT KIDNEY DATASET Normal, CYST, TUMOR and STONE/TUMOR/Tumor- (1796).jpg	Tumor	3	Tumor
1952	Tumor- (1662)	/content/data/CT KIDNEY DATASET Normal, CYST, TUMOR and STONE/TUMOR/Tumor- (1662).jpg	Tumor	3	Tumor
1953	Tumor- (1683)	/content/data/CT KIDNEY DATASET Normal, CYST, TUMOR and STONE/TUMOR/Tumor- (1683).jpg	Tumor	3	Tumor
1954	Tumor- (1217)	/content/data/CT KIDNEY DATASET Normal, CYST, TUMOR and STONE/TUMOR/Tumor- (1217).jpg	Tumor	3	Tumor
1955	Tumor- (2070)	/content/data/CT KIDNEY DATASET Normal, CYST, TUMOR and STONE/TUMOR/Tumor- (2070).jpg	Tumor	3	Tumor
1956	Tumor- (1045)	/content/data/CT KIDNEY DATASET Normal, CYST, TUMOR and STONE/TUMOR/Tumor- (1045).jpg	Tumor	3	Tumor
1957	Tumor- (859)	/content/data/CT KIDNEY DATASET Normal, CYST, TUMOR and STONE/TUMOR/Tumor- (859).jpg	Tumor	3	Tumor
1958	Tumor- (159)	/content/data/CT KIDNEY DATASET Normal, CYST, TUMOR and STONE/TUMOR/Tumor- (159).jpg	Tumor	3	Tumor
1959	Tumor- (1800)	/content/data/CT KIDNEY DATASET Normal, CYST, TUMOR and STONE/TUMOR/Tumor- (1800).jpg	Tumor	3	Tumor
1960	Tumor- (268)	/content/data/CT KIDNEY DATASET Normal, CYST, TUMOR and STONE/TUMOR/Tumor- (268).jpg	Tumor	3	Tumor
1961	Tumor- (1123)	/content/data/CT KIDNEY DATASET Normal, CYST, TUMOR and STONE/TUMOR/Tumor- (1123).jpg	Tumor	3	Tumor
1962	Tumor- (2228)	/content/data/CT KIDNEY DATASET Normal, CYST, TUMOR and STONE/TUMOR/Tumor- (2228).jpg	Tumor	3	Tumor
1963	Tumor- (512)	/content/data/CT KIDNEY DATASET Normal, CYST, TUMOR and STONE/TUMOR/Tumor- (512).jpg	Tumor	3	Tumor
1964	Tumor- (1336)	/content/data/CT KIDNEY DATASET Normal, CYST, TUMOR and STONE/TUMOR/Tumor- (1336).jpg	Tumor	3	Tumor
1965	Tumor- (1054)	/content/data/CT KIDNEY DATASET Normal, CYST, TUMOR and STONE/TUMOR/Tumor- (1054).jpg	Tumor	3	Tumor
1966	Tumor- (255)	/content/data/CT KIDNEY DATASET Normal, CYST, TUMOR and STONE/TUMOR/Tumor- (255).jpg	Tumor	3	Tumor
1967	Tumor- (2060)	/content/data/CT KIDNEY DATASET Normal, CYST, TUMOR and STONE/TUMOR/Tumor- (2060).jpg	Tumor	3	Tumor
1968	Tumor- (1629)	/content/data/CT KIDNEY DATASET Normal, CYST, TUMOR and STONE/TUMOR/Tumor- (1629).jpg	Tumor	3	Tumor
1969	Tumor- (45)	/content/data/CT KIDNEY DATASET Normal, CYST, TUMOR and STONE/TUMOR/Tumor- (45).jpg	Tumor	3	Tumor
1970	Tumor- (752)	/content/data/CT KIDNEY DATASET Normal, CYST, TUMOR and STONE/TUMOR/Tumor- (752).jpg	Tumor	3	Tumor
1971	Tumor- (1406)	/content/data/CT KIDNEY DATASET Normal, CYST, TUMOR and STONE/TUMOR/Tumor- (1406).jpg	Tumor	3	Tumor
1972	Tumor- (918)	/content/data/CT KIDNEY DATASET Normal, CYST, TUMOR and STONE/TUMOR/Tumor- (918).jpg	Tumor	3	Tumor
1973	Tumor- (1634)	/content/data/CT KIDNEY DATASET Normal, CYST, TUMOR and STONE/TUMOR/Tumor- (1634).jpg	Tumor	3	Tumor
1974	Tumor- (1338)	/content/data/CT KIDNEY DATASET Normal, CYST, TUMOR and STONE/TUMOR/Tumor- (1338).jpg	Tumor	3	Tumor
1975	Tumor- (1362)	/content/data/CT KIDNEY DATASET Normal, CYST, TUMOR and STONE/TUMOR/Tumor- (1362).jpg	Tumor	3	Tumor
1976	Tumor- (111)	/content/data/CT KIDNEY DATASET Normal, CYST, TUMOR and STONE/TUMOR/Tumor- (111).jpg	Tumor	3	Tumor
1977	Tumor- (375)	/content/data/CT KIDNEY DATASET Normal, CYST, TUMOR and STONE/TUMOR/Tumor- (375).jpg	Tumor	3	Tumor
1978	Tumor- (276)	/content/data/CT KIDNEY DATASET Normal, CYST, TUMOR and STONE/TUMOR/Tumor- (276).jpg	Tumor	3	Tumor
1979	Tumor- (174)	/content/data/CT KIDNEY DATASET Normal, CYST, TUMOR and STONE/TUMOR/Tumor- (174).jpg	Tumor	3	Tumor
1980	Tumor- (292)	/content/data/CT KIDNEY DATASET Normal, CYST, TUMOR and STONE/TUMOR/Tumor- (292).jpg	Tumor	3	Tumor
1981	Tumor- (1847)	/content/data/CT KIDNEY DATASET Normal, CYST, TUMOR and STONE/TUMOR/Tumor- (1847).jpg	Tumor	3	Tumor
1982	Tumor- (2133)	/content/data/CT KIDNEY DATASET Normal, CYST, TUMOR and STONE/TUMOR/Tumor- (2133).jpg	Tumor	3	Tumor
1983	Tumor- (2148)	/content/data/CT KIDNEY DATASET Normal, CYST, TUMOR and STONE/TUMOR/Tumor- (2148).jpg	Tumor	3	Tumor
1984	Tumor- (524)	/content/data/CT KIDNEY DATASET Normal, CYST, TUMOR and STONE/TUMOR/Tumor- (524).jpg	Tumor	3	Tumor
1985	Tumor- (1898)	/content/data/CT KIDNEY DATASET Normal, CYST, TUMOR and STONE/TUMOR/Tumor- (1898).jpg	Tumor	3	Tumor
1986	Tumor- (2281)	/content/data/CT KIDNEY DATASET Normal, CYST, TUMOR and STONE/TUMOR/Tumor- (2281).jpg	Tumor	3	Tumor
1987	Tumor- (1828)	/content/data/CT KIDNEY DATASET Normal, CYST, TUMOR and STONE/TUMOR/Tumor- (1828).jpg	Tumor	3	Tumor
1988	Tumor- (929)	/content/data/CT KIDNEY DATASET Normal, CYST, TUMOR and STONE/TUMOR/Tumor- (929).jpg	Tumor	3	Tumor
1989	Tumor- (510)	/content/data/CT KIDNEY DATASET Normal, CYST, TUMOR and STONE/TUMOR/Tumor- (510).jpg	Tumor	3	Tumor
1990	Tumor- (1403)	/content/data/CT KIDNEY DATASET Normal, CYST, TUMOR and STONE/TUMOR/Tumor- (1403).jpg	Tumor	3	Tumor
1991	Tumor- (46)	/content/data/CT KIDNEY DATASET Normal, CYST, TUMOR and STONE/TUMOR/Tumor- (46).jpg	Tumor	3	Tumor
1992	Tumor- (1792)	/content/data/CT KIDNEY DATASET Normal, CYST, TUMOR and STONE/TUMOR/Tumor- (1792).jpg	Tumor	3	Tumor
1993	Tumor- (93)	/content/data/CT KIDNEY DATASET Normal, CYST, TUMOR and STONE/TUMOR/Tumor- (93).jpg	Tumor	3	Tumor
1994	Tumor- (184)	/content/data/CT KIDNEY DATASET Normal, CYST, TUMOR and STONE/TUMOR/Tumor- (184).jpg	Tumor	3	Tumor
1995	Tumor- (630)	/content/data/CT KIDNEY DATASET Normal, CYST, TUMOR and STONE/TUMOR/Tumor- (630).jpg	Tumor	3	Tumor
1996	Tumor- (151)	/content/data/CT KIDNEY DATASET Normal, CYST, TUMOR and STONE/TUMOR/Tumor- (151).jpg	Tumor	3	Tumor
1997	Tumor- (881)	/content/data/CT KIDNEY DATASET Normal, CYST, TUMOR and STONE/TUMOR/Tumor- (881).jpg	Tumor	3	Tumor
1998	Tumor- (1746)	/content/data/CT KIDNEY DATASET Normal, CYST, TUMOR and STONE/TUMOR/Tumor- (1746).jpg	Tumor	3	Tumor
[truncated: 10,447 more rows]
